# Supplementary material for: Insight into the Peopling of Mainland Southeast Asia from Thai Population Genetic Structure
Source: PLoS One. 2013 Nov 4;8(11):e79522. doi: 10.1371/journal.pone.0079522 (PMC3817124; doi:10.1371/journal.pone.0079522)
Supplement: File S1 — List of SNP-ids for the 41,569 SNP markers common to the Illumina Human 610-Quad BeadChips Array and the Affymetrix Human SNP Array 6.0 platforms. (ZIP) [file pone.0079522.s001.zip]

Archive with 3 entries (2 files):
- supplementary file S1.txt
- __MACOSX/
- __MACOSX/._supplementary file S1.txt
