# Supplementary material for: Insight into the Peopling of Mainland Southeast Asia from Thai Population Genetic Structure
Source: PLoS One. 2013 Nov 4;8(11):e79522. doi: 10.1371/journal.pone.0079522 (PMC3817124; doi:10.1371/journal.pone.0079522)
Supplement: File S1 — List of SNP-ids for the 41,569 SNP markers common to the Illumina Human 610-Quad BeadChips Array and the Affymetrix Human SNP Array 6.0 platforms. (ZIP) [file pone.0079522.s001.zip › supplementary file S1.txt]

rsID	Chromosome	Chromosomal Position	Allele A	Allele B
rs2887286	1	1145994	T	C
rs10910060	1	2292771	A	G
rs4648633	1	2310562	C	T
rs6680471	1	2744372	C	T
rs2493275	1	3297894	G	A
rs4276857	1	3534206	C	T
rs3737593	1	3686396	A	G
rs6663840	1	3733179	A	G
rs7519458	1	3906970	A	G
rs10737395	1	3907418	A	C
rs10915469	1	3922325	C	T
rs4654525	1	3940015	C	T
rs12080516	1	3989473	C	T
rs4391636	1	4030544	C	T
rs10915489	1	4221327	A	G
rs2411738	1	4226228	A	G
rs693734	1	4264086	T	C
rs639739	1	4289122	G	A
rs16838813	1	4324005	A	G
rs780587	1	4405826	T	C
rs6426417	1	4436536	A	G
rs6703696	1	4478355	A	G
rs171319	1	4514873	T	C
rs618751	1	4562392	G	A
rs6668002	1	4581964	C	T
rs2071967	1	4595952	T	C
rs11587129	1	4631788	A	G
rs2071995	1	4638538	C	T
rs11805709	1	4747454	C	T
rs7527319	1	4801597	A	C
rs1998542	1	4860771	G	A
rs10915670	1	4875277	A	G
rs7555212	1	4902227	C	T
rs6669905	1	4902573	C	T
rs6683624	1	4951570	C	T
rs10915310	1	4968070	A	G
rs12047764	1	4977412	C	T
rs720318	1	4988854	A	G
rs3128689	1	5041500	A	C
rs6680801	1	5044926	A	G
rs12409689	1	5095111	C	T
rs10492925	1	5095231	C	T
rs7536712	1	5153524	C	T
rs473104	1	5197705	G	A
rs499416	1	5224091	C	T
rs7418357	1	5394104	A	G
rs7415936	1	5414088	A	G
rs7515958	1	5526437	A	G
rs6673119	1	5548153	C	T
rs7522344	1	5557903	A	C
rs1775403	1	5559319	A	G
rs10907200	1	5568589	C	T
rs1499395	1	5630525	G	A
rs12038771	1	5646230	A	G
rs707593	1	5659269	G	A
rs2842258	1	5713085	G	A
rs9308476	1	5803053	A	C
rs548726	1	5836208	C	T
rs12133533	1	5845421	A	C
rs868162	1	5856823	T	C
rs731975	1	6145088	C	A
rs1556036	1	6574315	T	C
rs7549198	1	6632197	C	T
rs200444	1	6668031	A	G
rs202577	1	6706640	G	A
rs378930	1	6749054	A	G
rs17441830	1	6844165	A	G
rs11120780	1	6850339	A	G
rs4243823	1	7011442	A	G
rs17030214	1	7063791	A	G
rs2071918	1	7073164	C	T
rs4908600	1	7119246	C	T
rs4908602	1	7143557	A	G
rs6667429	1	7144045	C	T
rs7547519	1	7238723	A	G
rs2097518	1	7383020	A	G
rs1193220	1	7414852	A	G
rs1011126	1	7458825	G	A
rs1193167	1	7513035	A	G
rs10492961	1	7560566	C	T
rs697686	1	7772805	T	C
rs10462018	1	7802214	C	T
rs531485	1	7844539	G	T
rs579992	1	7850568	T	C
rs228703	1	7866851	G	A
rs2493215	1	7930303	A	G
rs225100	1	7989501	T	C
rs1466654	1	8298500	T	G
rs1473309	1	8311158	A	G
rs6675857	1	8574741	A	G
rs10864363	1	8689898	G	T
rs4908773	1	8692315	C	T
rs12024032	1	8730772	C	T
rs10864366	1	8755086	C	T
rs10864368	1	8840900	C	T
rs11121247	1	8841382	C	T
rs6577539	1	8911822	A	G
rs4418632	1	8916699	C	T
rs6697763	1	8959860	C	T
rs769902	1	9003553	T	C
rs12119878	1	9141308	G	T
rs4908527	1	9156730	C	T
rs4908817	1	9168159	G	T
rs10489436	1	9208308	G	A
rs2075972	1	9329566	T	C
rs9435245	1	9341877	C	T
rs1933734	1	9824715	C	T
rs2890358	1	9950127	A	G
rs6683452	1	9952500	A	G
rs6541080	1	10158626	A	G
rs7418410	1	10158989	C	T
rs10864463	1	10536147	A	G
rs4845843	1	10724172	A	G
rs539790	1	10810510	T	C
rs1292664	1	10827952	C	T
rs1281008	1	10933589	T	C
rs11121704	1	11216546	C	T
rs11121720	1	11287507	C	T
rs2744854	1	11342455	C	T
rs2890085	1	11399128	C	T
rs2076003	1	11806734	C	T
rs2236797	1	11815237	C	T
rs12562819	1	11846614	A	G
rs6675934	1	11974992	A	G
rs1148459	1	12140439	T	G
rs235219	1	12186942	A	G
rs6660347	1	12342887	C	T
rs10927559	1	13647613	G	T
rs2940305	1	13710216	A	C
rs3856278	1	13732157	A	G
rs1610562	1	13747440	C	T
rs12735797	1	13777805	A	G
rs2361030	1	13779141	T	C
rs1148455	1	13786817	C	T
rs1772635	1	13820812	C	A
rs1203651	1	13981701	G	A
rs11580688	1	13989815	A	G
rs2244634	1	14006741	T	G
rs2697971	1	14021028	T	G
rs2359898	1	14172679	A	G
rs2206587	1	14231394	G	A
rs916430	1	14318380	G	A
rs1934656	1	14341144	T	C
rs10489144	1	14367590	G	A
rs1339372	1	14369306	C	A
rs1538534	1	14495357	T	G
rs3737643	1	14511199	G	A
rs2789746	1	14545612	A	G
rs2794612	1	14545858	C	T
rs12134023	1	14550316	A	C
rs6682103	1	14654967	G	T
rs6690681	1	14655176	G	T
rs10927440	1	14663429	C	T
rs2480063	1	14684368	A	G
rs3892594	1	14721675	C	T
rs10927460	1	14743155	A	G
rs6429674	1	14945201	A	C
rs3930209	1	14998801	G	A
rs10927602	1	15167920	A	G
rs4661553	1	15177446	C	T
rs7522712	1	15180065	A	G
rs1316257	1	15196003	G	A
rs17413451	1	15223870	A	G
rs4661575	1	15287000	C	T
rs12135755	1	15379907	C	T
rs4369223	1	15400921	C	T
rs2050233	1	15401074	G	A
rs2473358	1	15553038	G	T
rs10927791	1	15669395	C	T
rs941686	1	15855888	G	A
rs2062595	1	15947715	T	C
rs16852052	1	16074089	G	T
rs11590217	1	16480458	A	C
rs4661747	1	16612540	A	G
rs156851	1	16687581	T	C
rs2647168	1	17213465	T	C
rs732679	1	17244272	T	C
rs2235927	1	17267362	G	A
rs2076596	1	17269085	T	C
rs2143810	1	17313441	C	A
rs2454160	1	17358240	A	C
rs2977290	1	17425462	A	G
rs9803868	1	17451140	A	G
rs2977269	1	17463664	A	G
rs17458091	1	17468512	C	T
rs6683201	1	17553864	C	T
rs1033846	1	17946092	T	C
rs1610410	1	17956877	C	T
rs1572345	1	18143950	A	G
rs1192586	1	18147485	T	C
rs6685120	1	18183727	A	G
rs1192618	1	18209490	C	T
rs6686302	1	18211185	A	G
rs6586487	1	18212335	C	T
rs794237	1	18215551	A	G
rs1316880	1	18223453	G	A
rs4920415	1	18247312	C	T
rs1013007	1	18422996	C	T
rs12033929	1	18423270	C	T
rs3738089	1	18427298	G	T
rs223198	1	18449300	A	G
rs11261014	1	18666223	C	T
rs3007729	1	18667842	C	T
rs3007730	1	18669687	G	T
rs2992764	1	18676731	G	A
rs2294656	1	18711981	T	C
rs2816040	1	18762123	C	T
rs626600	1	18950412	G	A
rs12063142	1	19012104	C	T
rs4920545	1	19015539	A	G
rs16862370	1	19114491	G	T
rs1570857	1	19237933	A	C
rs10492996	1	19238139	C	T
rs7537573	1	19246192	C	T
rs7547104	1	19329844	A	C
rs9729157	1	19491188	C	T
rs191942	1	19564341	A	G
rs11585820	1	19632422	A	G
rs12066114	1	19665114	A	G
rs1542875	1	19666774	C	A
rs4508039	1	19748612	A	C
rs4912122	1	19749025	A	G
rs2792029	1	19772124	A	C
rs9064	1	19881467	T	G
rs3748748	1	19890782	A	G
rs10917527	1	19929792	C	T
rs17378010	1	19950721	C	T
rs1266434	1	19971696	T	G
rs6690967	1	20055929	C	T
rs1572783	1	20115734	T	G
rs10916679	1	20159150	A	C
rs1395470	1	20207216	T	C
rs10916703	1	20268084	A	G
rs525380	1	20281961	A	C
rs1061588	1	20392395	A	G
rs10489156	1	20448489	A	G
rs736665	1	20455272	C	T
rs10916761	1	20509961	C	T
rs10916769	1	20535525	A	G
rs17412284	1	20702714	A	G
rs645496	1	20739322	T	G
rs675397	1	20756009	C	T
rs472055	1	20766552	A	G
rs678980	1	20783991	G	A
rs1043424	1	20849587	A	C
rs2070660	1	20853037	T	G
rs623817	1	20858665	A	G
rs2320590	1	21027782	C	T
rs4654887	1	21107510	C	T
rs213025	1	21524162	G	T
rs213037	1	21528471	A	G
rs10916972	1	21584318	A	G
rs4654947	1	21677635	C	T
rs16825415	1	21693445	A	G
rs1780324	1	21694344	G	A
rs1780320	1	21772078	G	A
rs2275370	1	21773007	G	A
rs829370	1	21805780	C	T
rs17457107	1	21874008	A	G
rs10917047	1	21996753	C	T
rs878949	1	22099678	C	T
rs10917148	1	22288267	A	G
rs2870446	1	22399401	T	G
rs17356059	1	22404140	C	T
rs12749135	1	22426065	G	T
rs2744741	1	22437958	C	T
rs6426746	1	22501644	A	G
rs7524102	1	22571034	A	G
rs2185341	1	22598412	C	T
rs7543680	1	22603856	A	G
rs10753541	1	22934579	C	T
rs7516175	1	22969405	A	C
rs893961	1	22990760	T	C
rs309499	1	23107533	G	A
rs4655141	1	23184612	C	T
rs2806566	1	23379759	A	C
rs601786	1	23559385	A	G
rs17184553	1	23640074	C	T
rs11249024	1	24399682	C	T
rs11249039	1	24425422	A	G
rs4648955	1	24440677	A	G
rs12045815	1	24453580	A	G
rs6694932	1	24616190	A	C
rs2809964	1	24748077	C	T
rs4378146	1	24800212	A	C
rs11249163	1	24894642	A	G
rs4233040	1	25017160	C	T
rs10903118	1	25167465	C	T
rs11582016	1	25264714	A	G
rs443523	1	25276370	G	T
rs10493026	1	25280441	G	T
rs3924486	1	25765467	G	T
rs7546822	1	25786806	C	T
rs2992068	1	26148135	T	G
rs298456	1	26156548	C	T
rs1317709	1	26257277	T	G
rs4281320	1	26347026	A	C
rs10902724	1	26448619	A	G
rs6697410	1	26628796	G	T
rs4659444	1	26697703	C	T
rs406985	1	26776157	C	T
rs566421	1	26782253	G	A
rs17162339	1	27125410	A	C
rs4970469	1	27185403	A	G
rs11247613	1	27348372	A	G
rs6598891	1	27810043	C	T
rs1767523	1	27928929	A	G
rs17362501	1	28032786	C	T
rs17257252	1	28093071	A	C
rs7536088	1	28106912	A	G
rs7524082	1	28136668	C	T
rs6691100	1	28211875	A	G
rs905909	1	28392439	T	C
rs150088	1	29135120	G	A
rs4654383	1	29156151	A	G
rs2985340	1	29244086	C	T
rs3737606	1	29503543	G	A
rs6426356	1	29558377	G	T
rs927727	1	29665792	A	C
rs6426343	1	29737694	C	T
rs7418865	1	29743041	C	T
rs271321	1	29871097	T	G
rs271313	1	29876731	T	C
rs9442466	1	29884445	C	T
rs187954	1	29907191	C	A
rs175250	1	29907258	T	C
rs271344	1	29929562	G	A
rs995197	1	29988267	T	C
rs2376727	1	30033867	T	C
rs895785	1	30083464	C	T
rs4949516	1	30149279	C	T
rs427552	1	30251360	C	A
rs1391489	1	30294887	T	C
rs391479	1	30303472	C	T
rs7541381	1	30373091	A	G
rs1028313	1	30486063	G	A
rs117312	1	30561794	G	A
rs12072075	1	30579786	A	G
rs6662418	1	30660481	G	T
rs3104435	1	30818096	G	A
rs4949279	1	30853199	C	T
rs7518010	1	30861554	C	T
rs4949184	1	31119986	C	T
rs7529390	1	31145273	A	C
rs7514514	1	31180643	C	T
rs947643	1	31234025	G	A
rs12087046	1	31472999	A	G
rs7523438	1	31560900	A	G
rs11578034	1	31614740	C	T
rs1995585	1	31628061	A	G
rs10914372	1	31630585	A	G
rs2377856	1	31753987	A	G
rs4949448	1	31834653	G	T
rs630789	1	32013920	C	T
rs6656287	1	32025202	C	T
rs552124	1	32038613	A	G
rs6672317	1	32327172	A	G
rs419145	1	32951743	A	G
rs1284373	1	33128510	C	T
rs804429	1	33338100	A	G
rs6678247	1	33595856	C	T
rs1998623	1	33665877	G	A
rs11586497	1	33823829	C	T
rs10798977	1	33909921	A	G
rs12567192	1	34043581	C	T
rs3842834	1	34056705	A	G
rs911213	1	34067294	A	G
rs1884981	1	34078764	A	G
rs10799006	1	34135252	A	G
rs6425863	1	34170728	C	T
rs16836145	1	34204556	A	G
rs3131529	1	34287073	C	T
rs1865892	1	34306289	C	T
rs1065964	1	34357252	C	T
rs1414472	1	34470075	G	A
rs10914890	1	34478745	A	G
rs771401	1	34500166	G	A
rs10914894	1	34506653	A	G
rs10914896	1	34508525	A	G
rs509788	1	34890922	T	C
rs12074386	1	35079081	C	T
rs7543044	1	35446898	A	G
rs6697778	1	35899246	A	C
rs535638	1	35989422	T	C
rs200842	1	36269936	T	C
rs10796882	1	36590653	A	G
rs17498436	1	36775860	C	T
rs219002	1	36899099	G	A
rs743012	1	36909257	G	A
rs2135592	1	36930532	G	A
rs3856134	1	37125076	G	A
rs471710	1	37157217	T	C
rs7517274	1	37174588	A	G
rs1160752	1	37175999	G	A
rs3856135	1	37340026	T	C
rs215791	1	37378878	T	C
rs998176	1	37408704	A	G
rs11264003	1	37475919	C	T
rs6426015	1	37543210	A	G
rs1569661	1	37625921	G	A
rs10908350	1	37674918	A	G
rs2294873	1	37734200	A	G
rs3795494	1	38044082	A	G
rs535056	1	38294679	T	C
rs1564119	1	38430471	G	A
rs6683126	1	38453613	C	T
rs6679637	1	38579217	A	G
rs6678679	1	38624260	A	C
rs4290027	1	38657116	A	G
rs2252153	1	38692010	G	A
rs4568792	1	38802669	C	T
rs3011199	1	38851737	A	C
rs16825353	1	38907775	A	G
rs1320454	1	39063731	C	A
rs4494114	1	39112269	C	T
rs6422258	1	39179231	C	T
rs626520	1	39393206	A	C
rs2275767	1	39717884	T	C
rs4660293	1	39800767	A	G
rs784600	1	39912140	C	T
rs375007	1	40572576	A	G
rs209583	1	40620078	A	C
rs7512061	1	40738770	C	T
rs2184878	1	40766637	C	T
rs4660438	1	40823539	A	G
rs661221	1	40866417	T	C
rs4660449	1	40978039	G	T
rs11208830	1	40999189	A	G
rs3856250	1	41147030	C	T
rs7515340	1	41159458	A	G
rs1887542	1	41167659	G	A
rs10789262	1	41210004	C	T
rs2268677	1	41315091	C	A
rs2364535	1	41538823	G	A
rs11209971	1	41616880	A	G
rs10889978	1	41634712	A	G
rs2668939	1	41979060	C	T
rs765040	1	42012304	T	C
rs17373758	1	42031720	A	C
rs783630	1	42118976	A	G
rs783622	1	42139575	G	A
rs6672120	1	42350031	C	T
rs1335578	1	42722795	G	A
rs11210726	1	43071708	A	G
rs9326132	1	43243769	G	T
rs535099	1	43369979	A	G
rs2484714	1	43472557	A	G
rs10890257	1	43811424	C	T
rs10789439	1	43895778	C	T
rs972444	1	44054791	G	A
rs4660758	1	44197466	G	T
rs509261	1	44340909	A	G
rs7513563	1	44358203	A	G
rs2429060	1	44376093	T	C
rs325163	1	44524297	T	C
rs1340647	1	44662096	A	G
rs272531	1	44761020	A	G
rs746733	1	44772201	G	A
rs7554123	1	44776791	G	T
rs69141	1	44811792	G	A
rs270716	1	44827453	A	G
rs17387066	1	44835521	A	G
rs459160	1	44853519	T	C
rs3767490	1	45133245	C	A
rs17192059	1	45471787	C	T
rs12743512	1	45726620	A	G
rs487174	1	45782123	G	A
rs2050376	1	45851217	A	G
rs6702764	1	46025304	C	T
rs11211200	1	46060939	C	T
rs10789477	1	46079170	A	G
rs6429582	1	46094430	C	T
rs4073846	1	46235468	A	G
rs1768809	1	46275423	C	A
rs1707322	1	46277734	G	A
rs3737741	1	46773153	T	C
rs2275380	1	46920315	T	C
rs3766218	1	46929893	C	A
rs1440487	1	46939662	G	A
rs681840	1	47040628	G	A
rs2405335	1	47044772	C	T
rs2065996	1	47047828	G	A
rs17102644	1	47090987	A	G
rs11211500	1	47504965	G	T
rs7555040	1	47641903	A	G
rs6697911	1	47680191	G	T
rs623229	1	47799654	A	G
rs949540	1	47808911	C	T
rs12742768	1	47837606	A	G
rs4554761	1	47843743	A	G
rs6588505	1	48027369	C	T
rs10890507	1	48082174	C	T
rs946834	1	48093310	C	T
rs10890510	1	48107077	A	C
rs10493130	1	48113592	G	A
rs6657569	1	48114038	C	T
rs17103991	1	48218078	A	G
rs1413330	1	48257634	C	T
rs728864	1	48302845	A	G
rs17468972	1	48340987	C	T
rs2134477	1	48381625	C	A
rs11205449	1	48419711	G	T
rs1539530	1	48747520	C	T
rs7515225	1	48779373	C	T
rs17104515	1	48805883	C	T
rs11802042	1	48806321	A	C
rs2798098	1	48808370	T	G
rs923028	1	48827467	T	C
rs320027	1	48854610	C	T
rs5017079	1	49109043	C	T
rs1108427	1	49158053	G	A
rs11205572	1	49162923	A	C
rs3121514	1	49223859	C	T
rs3121518	1	49243353	A	G
rs17098808	1	49603967	C	T
rs1338216	1	49620448	C	T
rs11205641	1	49957662	A	G
rs4926831	1	50062688	C	T
rs4259707	1	50301178	C	T
rs967582	1	50354759	C	A
rs6588376	1	50375082	A	G
rs3001637	1	50420619	A	G
rs4926853	1	50481809	A	G
rs12059456	1	50726686	C	T
rs11581155	1	50748894	G	T
rs1464081	1	51107682	G	A
rs17389502	1	51241342	A	G
rs6704076	1	51355180	A	C
rs12074413	1	51388967	A	G
rs17106443	1	51417290	A	G
rs2842586	1	52118348	T	C
rs2795004	1	52190728	A	G
rs7512076	1	52258692	C	T
rs10493166	1	52669983	A	C
rs835342	1	52836622	A	G
rs6671552	1	52854173	A	G
rs706497	1	52887324	C	T
rs269324	1	52898743	T	C
rs12067454	1	52909916	C	T
rs11206007	1	52991564	C	T
rs514881	1	53109325	C	T
rs512723	1	53116468	G	A
rs11206061	1	53228487	C	T
rs1288418	1	53337174	C	T
rs10888768	1	53388129	C	T
rs6682324	1	53398602	A	G
rs1416096	1	53581246	T	C
rs1416095	1	53581281	G	A
rs1999898	1	53602408	C	T
rs4926992	1	53643054	A	C
rs953625	1	53648969	G	A
rs12033075	1	53670105	A	G
rs12046664	1	53689164	A	G
rs563403	1	53787080	G	A
rs1181183	1	54024786	T	C
rs637590	1	54234291	A	G
rs671539	1	54379745	A	G
rs1999175	1	54389341	C	T
rs9326028	1	54523213	C	T
rs2073109	1	54600142	T	C
rs213490	1	54627572	G	A
rs1883783	1	54663544	T	G
rs904218	1	54733577	C	T
rs904219	1	54734953	A	G
rs10888858	1	54881566	A	G
rs744748	1	54921842	C	A
rs3765018	1	54940886	G	A
rs4926659	1	55067310	C	T
rs7551288	1	55111267	A	G
rs2495505	1	55257398	T	C
rs1165237	1	55371807	A	C
rs207136	1	55586752	T	C
rs880385	1	55592687	G	T
rs880386	1	55592852	C	T
rs11206577	1	55633149	A	G
rs7532502	1	55711475	A	G
rs17112231	1	55744386	C	T
rs1695960	1	55756113	A	G
rs4927247	1	55757736	G	T
rs356085	1	55765343	A	G
rs1321120	1	55765398	A	G
rs1995229	1	55767886	G	A
rs2649627	1	55770993	T	C
rs10888934	1	55806480	C	T
rs1499662	1	55830437	C	T
rs1392130	1	55845142	A	C
rs12071564	1	55850941	G	T
rs4367813	1	55911323	A	G
rs17112735	1	55980120	C	T
rs3862238	1	55997632	T	G
rs6694316	1	56197709	G	T
rs10489777	1	56212497	C	A
rs6588610	1	56409417	C	T
rs1417768	1	56488995	A	G
rs2793675	1	56530556	A	G
rs12070360	1	56534979	C	T
rs12138574	1	56563361	C	T
rs10493208	1	56593239	A	G
rs1261411	1	56790327	T	C
rs933001	1	56814923	C	T
rs6686996	1	56837883	C	T
rs857123	1	56978254	G	A
rs857107	1	56995187	T	C
rs1557145	1	57013822	C	T
rs1774825	1	57022146	A	C
rs1361730	1	57040534	C	T
rs17114382	1	57042681	A	G
rs10489624	1	57122202	C	T
rs6683663	1	57129064	A	G
rs1754538	1	57152227	C	T
rs12035887	1	57241379	G	T
rs1854508	1	57251444	G	A
rs12133813	1	57298069	A	G
rs6657073	1	57310240	C	T
rs489049	1	57347657	A	C
rs534080	1	57357309	A	G
rs17115220	1	57388102	A	G
rs264036	1	57444441	G	A
rs542873	1	57487117	C	T
rs12132898	1	57494319	C	T
rs2764664	1	57513751	C	T
rs1424473	1	57513917	A	G
rs1424467	1	57589077	G	A
rs10889038	1	57599354	C	T
rs10493218	1	57619663	A	C
rs17115713	1	57623323	A	G
rs10493223	1	57706622	C	T
rs10493230	1	57822727	C	T
rs10789050	1	57856750	A	G
rs1323822	1	57999180	A	G
rs3131741	1	57999783	C	T
rs764742	1	58098782	A	G
rs1884487	1	58148554	C	T
rs1857373	1	58193423	T	G
rs2806405	1	58309949	A	G
rs873989	1	58329186	T	C
rs1213770	1	58343867	T	C
rs1342876	1	58351200	C	T
rs3904916	1	58398089	G	A
rs10889086	1	58446296	C	T
rs10493241	1	58556559	G	A
rs2211324	1	58575196	C	T
rs12071896	1	58624926	A	G
rs849469	1	58666638	C	T
rs706440	1	58681838	A	G
rs11207233	1	58706046	A	G
rs7527235	1	58882755	A	C
rs11207282	1	58887026	A	G
rs513436	1	58909861	C	T
rs2811893	1	58934736	C	T
rs1969772	1	58977690	A	G
rs2811876	1	58988379	A	G
rs11207306	1	59031467	C	T
rs12133457	1	59103351	A	G
rs2764928	1	59195377	T	G
rs12748496	1	59259139	A	G
rs7556224	1	59332100	A	G
rs332229	1	59360982	G	A
rs6676724	1	59391404	A	G
rs12733512	1	59419566	C	T
rs331635	1	59438130	G	A
rs751101	1	59501930	C	T
rs835435	1	59617059	G	A
rs10493264	1	59663878	C	T
rs626733	1	59718938	G	A
rs621517	1	59749607	T	C
rs6677274	1	59838320	A	G
rs591512	1	59995920	T	C
rs1933216	1	59996794	G	A
rs11207514	1	60016621	A	G
rs2280273	1	60131570	C	T
rs7537739	1	60194350	A	G
rs2554297	1	60212773	A	G
rs642307	1	60233321	C	A
rs634094	1	60268901	C	T
rs12130292	1	60401034	C	T
rs3906403	1	60482415	C	T
rs10493281	1	60511889	A	G
rs922358	1	60518913	C	T
rs298123	1	60570476	T	G
rs7529292	1	60648734	C	T
rs1461356	1	60809603	A	G
rs17374716	1	61001172	C	T
rs600411	1	61127959	G	A
rs12079568	1	61137509	A	G
rs10889201	1	61154997	C	T
rs543314	1	61181127	T	C
rs17121389	1	61214540	A	G
rs924274	1	61251879	G	A
rs2173345	1	61258156	C	A
rs3748543	1	61368577	T	C
rs2008968	1	61379622	T	C
rs12091215	1	61419691	A	G
rs333161	1	61469154	T	C
rs6669982	1	61476809	C	T
rs437021	1	61510858	T	C
rs2243874	1	61529612	G	A
rs1884368	1	61612561	T	C
rs12567014	1	61619670	C	T
rs2024788	1	61659856	T	C
rs2499540	1	61690632	A	G
rs2499516	1	61749885	G	T
rs10493308	1	61832248	A	G
rs1933293	1	61861849	C	T
rs10493310	1	61904395	C	T
rs11207808	1	61919026	A	G
rs4598521	1	62113745	C	T
rs10889271	1	62173075	C	T
rs2482881	1	62196595	C	T
rs11207881	1	62211975	C	T
rs2476188	1	62348015	A	G
rs11207909	1	62380374	A	G
rs2481672	1	62388272	A	G
rs2457831	1	62406169	A	G
rs2457820	1	62413262	T	C
rs6656763	1	62434380	A	G
rs10789108	1	62486057	C	T
rs1886834	1	62537637	C	T
rs1473752	1	62620701	C	T
rs6587975	1	62624521	A	C
rs2095403	1	62632898	G	A
rs10493324	1	62670730	T	C
rs10889353	1	62890784	A	C
rs6587988	1	63025354	C	T
rs12128286	1	63104783	A	C
rs6657471	1	63148992	A	C
rs17124052	1	63168704	C	T
rs2780883	1	63183207	A	G
rs2065585	1	63186989	A	G
rs1191758	1	63195498	T	C
rs4600075	1	63269379	C	T
rs6694848	1	63276194	A	G
rs881939	1	63289818	C	T
rs17124579	1	63320261	C	T
rs953654	1	63321870	C	T
rs1498940	1	63344724	G	A
rs12736336	1	63419788	A	G
rs1410581	1	63461834	G	A
rs10493345	1	63673489	A	G
rs6588044	1	63730892	A	G
rs217452	1	63775444	A	G
rs10493350	1	63938133	A	G
rs2819166	1	63960739	C	T
rs4915650	1	63962526	C	T
rs582428	1	64090670	A	G
rs636119	1	64098139	C	T
rs662437	1	64120926	C	T
rs1260817	1	64275521	G	T
rs1073712	1	64332677	T	C
rs12036326	1	64345749	C	T
rs7527017	1	64415865	C	T
rs1476280	1	64435808	C	T
rs825175	1	64452337	T	C
rs746633	1	64564454	C	T
rs1390472	1	64577319	T	C
rs1155542	1	64644308	T	C
rs1022293	1	64664919	G	A
rs6662879	1	64675043	C	T
rs305578	1	64748674	G	A
rs6588096	1	64776057	G	T
rs305555	1	64776366	T	C
rs12118994	1	64802042	A	G
rs12097652	1	64858530	A	G
rs1561168	1	64887907	G	A
rs10493361	1	64888400	A	C
rs1926306	1	64914583	C	T
rs11799558	1	64953051	G	T
rs6676160	1	64994430	A	G
rs10493371	1	65018226	C	T
rs2483616	1	65023570	G	T
rs12743599	1	65140630	C	T
rs17127169	1	65184725	G	T
rs7553101	1	65192778	C	T
rs4915675	1	65200064	A	G
rs3014983	1	65233279	C	T
rs547812	1	65300765	G	A
rs11208591	1	65356446	A	G
rs4916031	1	65454131	C	T
rs6588138	1	65610954	A	G
rs17127601	1	65646460	A	G
rs1887285	1	65670335	G	A
rs2025803	1	65719094	G	A
rs2025805	1	65722466	G	A
rs11585329	1	65846402	G	T
rs3790437	1	65858021	A	G
rs1892534	1	65878532	T	C
rs4655772	1	65902986	A	G
rs2889195	1	65929318	C	T
rs11208722	1	65943589	A	C
rs17127930	1	65946143	A	G
rs4291477	1	65963663	A	G
rs11809779	1	65984504	C	T
rs4593796	1	65992634	A	G
rs6659197	1	66012485	A	C
rs17127999	1	66026461	A	G
rs10889584	1	66045878	C	T
rs2186124	1	66105483	A	G
rs4353064	1	66130263	A	C
rs11578009	1	66144270	C	T
rs17417507	1	66158704	C	T
rs12058296	1	66175012	A	C
rs11208772	1	66177314	A	G
rs12757542	1	66268696	A	G
rs1354060	1	66283992	G	A
rs2455012	1	66293586	G	A
rs6588186	1	66319597	C	T
rs2069278	1	66407959	C	T
rs17423910	1	66461697	A	G
rs594965	1	66520201	C	A
rs546784	1	66535054	T	C
rs524770	1	66538810	G	A
rs12030788	1	66540717	A	G
rs2180335	1	66558518	G	A
rs4567260	1	66726070	A	G
rs765685	1	66738063	A	G
rs1338195	1	66759145	G	T
rs1415974	1	66778091	C	T
rs17487140	1	66791379	A	G
rs10889633	1	66817218	G	T
rs4655643	1	66862687	A	C
rs6689451	1	66915440	A	G
rs2146904	1	66932924	A	G
rs510771	1	66951234	A	C
rs3738168	1	67073684	T	C
rs2755246	1	67261572	A	G
rs2815378	1	67282286	C	T
rs3762318	1	67369707	G	A
rs2201841	1	67466790	G	A
rs11209026	1	67478546	A	G
rs10889675	1	67494804	A	C
rs3828069	1	67612161	C	T
rs11209072	1	67681232	A	G
rs12040961	1	67836216	A	G
rs11209138	1	67901227	A	G
rs675327	1	67930184	C	A
rs6671283	1	68055489	A	G
rs12239301	1	68055759	A	G
rs2246675	1	68063534	A	G
rs7515899	1	68080235	C	T
rs12144887	1	68116230	C	T
rs10889741	1	68265109	A	G
rs594193	1	68332238	C	T
rs7530949	1	68354562	G	T
rs2566762	1	68355045	G	T
rs2988019	1	68355170	A	C
rs14130	1	68357333	G	A
rs1579514	1	68390825	C	T
rs2566759	1	68404380	G	A
rs944081	1	68512113	A	G
rs4926354	1	68576234	C	T
rs4926381	1	68589388	C	T
rs9436816	1	68619836	C	T
rs12041567	1	68754923	C	T
rs3004682	1	68841419	G	T
rs17395202	1	69010034	C	T
rs1507860	1	69293184	G	A
rs10493454	1	69432428	A	G
rs2815432	1	69500552	T	C
rs1380665	1	69500994	G	A
rs10518315	1	69652390	G	T
rs4259589	1	69745281	A	G
rs1417437	1	69927029	T	C
rs1417436	1	69932766	T	C
rs7520521	1	70020703	C	T
rs10493463	1	70266291	C	T
rs2274913	1	70461803	C	T
rs2807912	1	70724902	G	A
rs2807907	1	70759076	G	A
rs583567	1	70766688	A	G
rs17131783	1	70770399	A	G
rs517735	1	70776338	G	A
rs582435	1	70782795	C	T
rs4233084	1	70796600	C	T
rs4649923	1	70800739	A	G
rs17131359	1	70832798	C	T
rs1414073	1	70854633	C	T
rs2065717	1	70889025	A	G
rs10889884	1	70892608	C	T
rs2421787	1	70968126	G	A
rs6676372	1	71069798	A	G
rs1409978	1	71125692	T	C
rs1327464	1	71138826	A	G
rs875727	1	71146326	C	T
rs622721	1	71185912	C	T
rs651265	1	71187723	A	G
rs2050066	1	71227723	C	T
rs6424414	1	71228058	C	T
rs3765894	1	71253386	A	G
rs2744918	1	71257155	A	G
rs2300177	1	71270950	C	T
rs12084460	1	71329430	A	G
rs13376594	1	71401364	A	G
rs962231	1	71512616	G	A
rs17091088	1	71542954	C	T
rs1506452	1	71554173	A	G
rs12405821	1	71648994	G	T
rs11209780	1	71649240	A	G
rs12754625	1	71760084	C	T
rs10889921	1	71818214	C	T
rs1334992	1	71823794	C	A
rs1334005	1	71830993	C	T
rs1041676	1	71877035	T	C
rs5008343	1	71906741	A	G
rs10889925	1	71912987	C	T
rs531071	1	72043852	A	G
rs546741	1	72062259	A	G
rs2114213	1	72177315	A	C
rs1486090	1	72280884	G	A
rs4348675	1	72288305	C	T
rs782239	1	72680725	T	C
rs4509530	1	72946459	C	T
rs12117681	1	73005370	C	T
rs4128552	1	73333399	T	G
rs2340400	1	73593869	C	T
rs1923229	1	73622471	C	T
rs12140865	1	73705474	A	C
rs619311	1	73706270	T	C
rs11210304	1	73846686	A	G
rs7553862	1	73881801	A	G
rs12145301	1	73943384	A	G
rs1340429	1	74036816	G	A
rs1340434	1	74138234	T	C
rs10749829	1	74333241	A	G
rs1483790	1	74399946	C	T
rs1333032	1	74417042	A	G
rs3753183	1	74471687	G	T
rs518769	1	74472500	A	G
rs1417888	1	74597625	G	A
rs17095265	1	74645121	C	T
rs17095295	1	74668489	A	G
rs274606	1	74734127	A	G
rs17095460	1	74740987	C	T
rs1340985	1	74933312	G	A
rs17095828	1	74949006	C	T
rs7547190	1	75025352	C	T
rs10493550	1	75232921	A	G
rs10493559	1	75434565	A	G
rs17096508	1	75475262	A	G
rs1036950	1	75639250	T	C
rs17096877	1	75673725	G	T
rs13373826	1	75743383	A	G
rs182411	1	75822485	A	G
rs11163860	1	75866822	C	T
rs211718	1	75879263	C	T
rs440826	1	75892888	T	C
rs1391520	1	75947340	C	A
rs9660848	1	75987096	A	G
rs1498311	1	76027314	T	G
rs12081931	1	76216834	A	G
rs12125940	1	76252702	C	T
rs6672844	1	76259472	A	G
rs10493578	1	76262822	C	T
rs1370714	1	76269621	T	C
rs1251465	1	76310984	A	G
rs447383	1	76346202	C	T
rs11162095	1	76417892	A	G
rs12079387	1	76519426	C	T
rs10873876	1	76544916	C	T
rs4421636	1	76557981	C	T
rs12128122	1	76607293	A	G
rs7536778	1	76720632	A	G
rs10873889	1	76734548	A	G
rs1436085	1	76738206	C	T
rs315084	1	76761225	A	G
rs12025413	1	76790013	A	G
rs315025	1	76812320	A	G
rs17631994	1	76822644	C	T
rs2117905	1	76825184	G	A
rs1498372	1	76863963	C	T
rs676269	1	76867414	G	A
rs484299	1	76871317	G	T
rs544606	1	76884639	G	A
rs2201848	1	76997764	C	T
rs12144976	1	77089846	A	G
rs10873925	1	77234323	A	G
rs199689	1	77267267	T	G
rs10493603	1	77541366	A	G
rs17100274	1	77547001	A	G
rs10493606	1	77659087	A	G
rs1874819	1	77685557	T	C
rs1874817	1	77686105	G	A
rs6704141	1	77704683	C	T
rs3509	1	77798139	T	C
rs1389790	1	77861987	C	T
rs278839	1	77880462	T	C
rs6672200	1	77998468	C	T
rs12406019	1	78450718	A	G
rs6424762	1	78522496	A	C
rs7544813	1	78524957	A	G
rs12132664	1	78604379	A	C
rs11809462	1	78607486	G	T
rs668005	1	78765405	C	T
rs11162519	1	78852154	C	T
rs1333971	1	78906362	T	C
rs11162546	1	78968859	C	T
rs10493613	1	78995787	T	C
rs4650608	1	79010603	C	T
rs10874009	1	79293142	C	T
rs17102806	1	79363374	A	C
rs228563	1	79418807	C	A
rs6674681	1	79493711	C	T
rs1888766	1	79571935	G	A
rs6686663	1	79607654	C	T
rs2201453	1	79812941	A	G
rs2127436	1	79852584	C	T
rs12028524	1	79901557	A	G
rs10493649	1	79980647	T	C
rs12085600	1	80189150	A	G
rs10493633	1	80227152	T	C
rs952312	1	80256562	G	A
rs6677996	1	80271084	A	G
rs10493658	1	80286294	A	C
rs6699236	1	80287294	C	T
rs1572349	1	80309805	A	G
rs1414411	1	80310777	C	T
rs11162922	1	80344646	A	G
rs9425214	1	80473388	C	T
rs17435246	1	80558112	G	T
rs2997195	1	80611468	T	C
rs12063581	1	80688690	G	T
rs10493666	1	80737078	G	A
rs11163047	1	80780548	A	G
rs11163055	1	80811557	C	T
rs17399290	1	80821238	A	C
rs2800878	1	80862970	C	T
rs10493672	1	80884381	G	T
rs1936934	1	80917846	T	C
rs841669	1	80930862	G	A
rs2105126	1	80982713	G	A
rs4650353	1	81102353	A	G
rs1338137	1	81165539	T	G
rs1195693	1	81351664	G	A
rs17452799	1	81553128	A	G
rs10874241	1	81661193	A	G
rs3924702	1	81716276	C	T
rs1408426	1	81756746	C	T
rs1924558	1	81833652	T	G
rs12098225	1	81855697	C	T
rs10493696	1	81875512	G	A
rs17423764	1	81918690	A	C
rs696726	1	82049174	C	T
rs2172285	1	82184462	A	G
rs10518658	1	82234218	T	C
rs10493711	1	82462320	A	G
rs10493712	1	82462594	C	T
rs17489092	1	82528431	C	T
rs1281614	1	82616192	G	T
rs10437024	1	82673852	A	C
rs318405	1	82786962	A	G
rs7415063	1	82805020	T	G
rs9661164	1	82810488	A	G
rs4363415	1	82825222	C	T
rs17108570	1	82831515	A	C
rs12065806	1	82875957	G	T
rs453456	1	82889957	G	A
rs2787985	1	82890632	G	T
rs320909	1	83000290	T	G
rs7554166	1	83037596	C	T
rs11163585	1	83084423	C	T
rs501760	1	83127325	C	T
rs1144268	1	83169043	C	T
rs1144269	1	83169134	A	G
rs4662179	1	83185401	G	T
rs323972	1	83308402	A	G
rs323973	1	83308465	A	C
rs323935	1	83351262	A	C
rs4112805	1	83534239	C	T
rs4907021	1	83629957	A	G
rs12035245	1	83888162	C	T
rs12057961	1	83918929	C	T
rs17129137	1	83992375	C	T
rs6576941	1	83992901	A	G
rs11163843	1	84025022	A	C
rs12144970	1	84033214	A	G
rs926685	1	84040000	C	T
rs10489507	1	84052518	A	G
rs2389651	1	84082006	T	C
rs7551787	1	84191885	C	T
rs2139931	1	84363115	A	G
rs12088543	1	84490571	C	T
rs599941	1	84493458	T	G
rs316689	1	84505232	T	C
rs7528615	1	84505551	C	T
rs316686	1	84508298	A	G
rs784828	1	84532511	A	G
rs316660	1	84561302	G	A
rs315515	1	84617956	T	C
rs7554646	1	84625146	A	G
rs621869	1	84629372	C	T
rs646681	1	84638996	C	T
rs6677436	1	84687888	C	T
rs3813605	1	84743535	T	C
rs17111498	1	84800862	G	T
rs17367018	1	84872768	A	G
rs7553039	1	84941099	A	G
rs11161454	1	85035490	A	G
rs9728717	1	85062997	C	T
rs1886644	1	85123246	A	C
rs3738572	1	85163728	G	A
rs680330	1	85190407	A	C
rs1371143	1	85228120	C	T
rs709783	1	85367054	A	G
rs10493761	1	85383865	A	C
rs11587512	1	85538386	A	G
rs18582	1	85567407	A	G
rs1523993	1	85671716	T	C
rs12130591	1	85677573	A	G
rs11161616	1	85680213	C	T
rs2935	1	85690151	A	G
rs1403956	1	85706226	G	A
rs10493766	1	85718248	A	G
rs562080	1	85726701	T	G
rs1524004	1	85783645	T	C
rs17127884	1	85794284	A	G
rs1360240	1	85868201	A	C
rs17400787	1	85998940	A	G
rs2046159	1	86103177	G	A
rs605060	1	86189313	A	G
rs12143304	1	86278343	A	G
rs1507288	1	86329079	T	C
rs1507263	1	86366556	T	C
rs7516054	1	86376530	C	T
rs1108396	1	86423860	G	A
rs1108394	1	86424070	G	A
rs7412377	1	86490667	C	T
rs272514	1	86618151	C	T
rs1321695	1	86720335	C	A
rs2734705	1	86724912	A	G
rs2791473	1	86761297	G	A
rs772598	1	86812533	G	A
rs481583	1	87087867	G	A
rs4506441	1	87451368	A	G
rs11801833	1	87471214	C	T
rs6576888	1	87518905	G	T
rs11161992	1	87608262	C	T
rs12094766	1	87609143	C	T
rs11161993	1	87611196	A	G
rs10518386	1	87619749	A	G
rs7552151	1	87639137	A	G
rs4655956	1	87641128	A	G
rs6683030	1	87703477	C	T
rs10873853	1	87752350	C	T
rs6682246	1	87794984	A	G
rs902296	1	87811872	C	A
rs983332	1	87904968	T	G
rs10801869	1	87948647	C	T
rs10801871	1	87948908	A	G
rs6662386	1	87962625	C	T
rs2117353	1	88051759	A	G
rs2491307	1	88094226	A	G
rs3008440	1	88116006	G	A
rs10922747	1	88137637	A	G
rs4287146	1	88417081	C	T
rs6428642	1	88482636	C	T
rs10923082	1	88732114	C	T
rs7523522	1	88874566	C	T
rs6699417	1	88896031	C	T
rs305217	1	88993060	G	A
rs2209307	1	89495932	A	G
rs10922605	1	89531807	A	G
rs972314	1	89614630	A	G
rs7511795	1	89615047	C	T
rs1903197	1	89700778	C	A
rs12734340	1	89836201	A	G
rs10493823	1	89839941	C	A
rs10922690	1	89904657	A	G
rs6693717	1	89905068	C	T
rs2146338	1	89993716	C	T
rs12026201	1	90010606	G	T
rs2802031	1	90112257	A	G
rs17498135	1	90121935	C	T
rs1938032	1	90130239	G	A
rs17130931	1	90159642	A	G
rs4456078	1	90367578	C	T
rs10801786	1	90367920	G	T
rs10922771	1	90371472	A	G
rs4495684	1	90452322	C	T
rs7518543	1	90573846	C	T
rs7418693	1	90841168	C	T
rs6679215	1	90853971	G	T
rs10922924	1	91025451	A	G
rs1766163	1	91087098	C	T
rs164983	1	91339045	T	C
rs346994	1	91375139	A	G
rs613176	1	91399686	T	C
rs650893	1	91419787	T	C
rs2089432	1	91433973	C	T
rs643927	1	91439920	G	A
rs13447454	1	91738994	A	G
rs1949009	1	91789241	T	C
rs11164953	1	91803597	C	T
rs1192404	1	91841555	A	G
rs1887054	1	91872329	A	G
rs6660484	1	91945196	A	G
rs284175	1	91994863	A	G
rs284180	1	92000436	A	C
rs10493859	1	92046232	C	A
rs901913	1	92065750	T	G
rs11576557	1	92096397	C	T
rs1805110	1	92099633	G	A
rs10493856	1	92107337	T	C
rs9661103	1	92108494	C	T
rs6680614	1	92130959	G	T
rs2046616	1	92604157	A	G
rs4414050	1	92663125	A	G
rs6662618	1	92707999	G	T
rs6604026	1	93076191	C	T
rs7515224	1	93184256	C	T
rs10493865	1	93254228	C	T
rs2249590	1	93295671	G	T
rs2785599	1	93298490	G	A
rs1932313	1	93380900	C	T
rs11808445	1	93461549	A	G
rs12563120	1	93563233	C	T
rs4847428	1	93715030	A	G
rs2624437	1	93726057	C	T
rs237435	1	93803122	C	T
rs6684007	1	93967295	A	G
rs11164969	1	93968484	C	T
rs1108528	1	93978750	C	A
rs2391313	1	94014144	A	G
rs12139561	1	94076827	A	C
rs2143992	1	94109636	T	C
rs10874814	1	94181496	A	G
rs3747961	1	94231009	C	T
rs4147869	1	94238265	T	C
rs12085639	1	94250881	A	G
rs567370	1	94251161	C	T
rs12082181	1	94251183	C	T
rs2275033	1	94252625	C	T
rs4147849	1	94253358	T	C
rs914958	1	94253656	A	G
rs472908	1	94259942	A	G
rs7543524	1	94269721	A	G
rs4147841	1	94269766	G	A
rs1320502	1	94274387	C	T
rs4147839	1	94281814	T	G
rs12759306	1	94310230	A	C
rs2275035	1	94317748	T	C
rs546550	1	94323143	G	A
rs570926	1	94342806	T	C
rs4147807	1	94351641	G	A
rs1931565	1	94369455	G	A
rs871664	1	94382066	T	C
rs11577575	1	94419102	A	G
rs7548077	1	94437108	A	G
rs17396055	1	94503542	A	G
rs696619	1	94777808	G	A
rs11165201	1	94906770	C	T
rs2766010	1	95215130	G	T
rs3890845	1	95316444	C	T
rs259325	1	95518937	T	C
rs2236390	1	95549376	C	T
rs11165406	1	95605199	A	G
rs11590987	1	95650334	A	G
rs1396626	1	95798134	A	G
rs10489562	1	95831138	A	G
rs621485	1	95860780	C	T
rs11587357	1	95890849	C	T
rs6686569	1	95916021	A	C
rs12142219	1	95920770	A	G
rs11165468	1	95933438	C	T
rs10783030	1	96214722	A	G
rs321241	1	96249081	G	A
rs2061407	1	96264886	A	G
rs161120	1	96268987	T	C
rs11165539	1	96288177	G	T
rs150892	1	96288840	T	C
rs17114640	1	96338814	G	T
rs17114704	1	96438726	G	T
rs17115070	1	96628806	A	G
rs2968485	1	96642521	T	C
rs12022396	1	96921706	G	T
rs7540478	1	97005753	A	G
rs6699242	1	97031056	A	G
rs12740489	1	97069523	A	G
rs635578	1	97077159	C	A
rs10875047	1	97367582	C	T
rs12039249	1	97376267	C	T
rs1413228	1	97433280	A	G
rs10875076	1	97610152	C	T
rs12040763	1	97629649	C	T
rs1577897	1	97639786	G	A
rs3897854	1	97690894	C	T
rs17116806	1	97745840	A	C
rs2297779	1	97772032	C	A
rs10875098	1	97814308	C	T
rs4421623	1	98088873	G	T
rs4378243	1	98168469	G	T
rs1702292	1	98297548	G	A
rs1782812	1	98320090	A	G
rs7549825	1	98326997	A	G
rs822559	1	98424676	T	G
rs1028889	1	98579009	C	T
rs977306	1	98583801	C	T
rs10875142	1	98593812	C	T
rs167567	1	98734519	C	T
rs1434378	1	98778752	A	C
rs4351664	1	98939269	A	G
rs6702126	1	98972542	A	G
rs1482153	1	98995985	G	A
rs1384168	1	99014908	C	T
rs1482158	1	99078063	G	A
rs1351563	1	99089506	A	G
rs1358431	1	99091423	G	A
rs1571500	1	99158881	C	T
rs1505551	1	99321856	A	G
rs10783108	1	99324396	C	T
rs3850458	1	99339061	T	C
rs3889240	1	99374197	T	G
rs302765	1	99390673	T	C
rs611829	1	99420009	A	G
rs819776	1	99439860	G	A
rs1350156	1	99478128	A	G
rs712886	1	99524106	G	A
rs819922	1	99548292	G	T
rs2148154	1	99556479	A	G
rs12025099	1	99562102	C	T
rs13374397	1	99575377	C	T
rs6577383	1	99823377	C	T
rs2893418	1	99824256	G	A
rs10875238	1	99832188	C	T
rs834979	1	99859750	G	A
rs834990	1	99889438	G	A
rs17120961	1	99930776	C	T
rs4908018	1	100006955	A	C
rs6664173	1	100048005	A	G
rs2307130	1	100089177	G	A
rs659030	1	100140479	G	A
rs11166382	1	100201372	A	C
rs11166412	1	100428853	C	T
rs4504908	1	100517386	A	G
rs6577168	1	100578992	C	T
rs1063302	1	100757027	A	G
rs7415343	1	100849911	C	T
rs3176879	1	100976415	A	G
rs3783621	1	100977083	A	C
rs12132178	1	101044990	A	C
rs12028119	1	101112365	A	G
rs11588568	1	101199548	C	T
rs1999134	1	101454056	C	A
rs2038363	1	101499114	A	G
rs9434158	1	101504049	C	T
rs1922987	1	101525689	C	T
rs10493947	1	101641381	A	G
rs1688582	1	101764810	G	A
rs1343093	1	101785565	G	A
rs7541801	1	101813107	A	G
rs2197445	1	101981633	A	G
rs2016989	1	102008267	G	A
rs11164296	1	102008710	A	C
rs724479	1	102047645	C	T
rs10493974	1	102068732	T	G
rs10493973	1	102068867	T	C
rs2050572	1	102098747	C	T
rs11802288	1	102138728	C	T
rs7515984	1	102167808	C	T
rs755181	1	102176835	T	C
rs2339204	1	102216280	A	C
rs10493978	1	102351895	T	C
rs9729206	1	102389039	A	G
rs17126268	1	102498987	C	T
rs2791997	1	102601411	C	T
rs606756	1	103010980	C	T
rs1932349	1	103059375	A	C
rs12138977	1	103166045	C	T
rs2126643	1	103176972	T	C
rs12046389	1	103181688	A	C
rs2615977	1	103224980	C	A
rs11809524	1	103232125	C	T
rs2622874	1	103239505	A	C
rs1528202	1	103434846	T	C
rs17014930	1	103930296	C	T
rs17533693	1	104407173	A	G
rs12407548	1	104533350	A	G
rs2317259	1	104662157	G	T
rs10494011	1	104691609	C	T
rs9325374	1	104698438	A	G
rs2594664	1	104777251	T	C
rs12021686	1	104791721	C	T
rs7539245	1	104851939	C	T
rs7532749	1	105021286	G	T
rs6667903	1	105053061	A	G
rs4272631	1	105056444	A	G
rs6583061	1	105166823	G	T
rs896199	1	105319659	G	A
rs12039264	1	105338727	A	G
rs11584314	1	105369671	C	T
rs1584633	1	105413865	C	T
rs4847103	1	105533311	A	G
rs12759058	1	105587169	A	G
rs2653976	1	105627084	C	A
rs12144942	1	105801922	C	T
rs6695016	1	105841589	C	T
rs2140544	1	105937262	C	A
rs6677953	1	106122479	C	T
rs11184738	1	106400918	A	G
rs11184774	1	106498070	A	C
rs12090269	1	106600773	A	G
rs11184871	1	106688973	A	G
rs4440890	1	106911652	A	G
rs11806444	1	107151985	C	T
rs17017805	1	107162600	A	G
rs4244120	1	107282377	C	T
rs17443102	1	107317731	A	G
rs2863991	1	107350268	G	A
rs4118325	1	107379355	A	G
rs17018254	1	107405739	A	G
rs10494066	1	107591031	A	G
rs12133394	1	107619073	C	T
rs6664221	1	107711401	C	T
rs1444038	1	107782839	A	G
rs632391	1	107866334	G	A
rs2335792	1	107924393	C	T
rs1328199	1	107929418	T	C
rs9804074	1	107950209	A	G
rs9803825	1	107993450	A	G
rs17539492	1	108023989	G	T
rs7519428	1	108083243	A	G
rs17019855	1	108086911	A	G
rs7521681	1	108124058	A	G
rs345298	1	108238080	T	C
rs1412655	1	108317070	T	C
rs1418992	1	108370143	T	C
rs1418990	1	108370445	G	A
rs1781070	1	108371221	A	G
rs1777458	1	108387516	T	G
rs1414674	1	108427470	T	C
rs640874	1	108451881	T	C
rs2000260	1	108474928	G	A
rs591141	1	108496417	C	T
rs2336016	1	108655689	G	A
rs6704264	1	108690800	A	G
rs17616564	1	108909918	A	G
rs17025036	1	108952243	C	T
rs1277014	1	109187989	A	G
rs839549	1	109285290	A	C
rs839878	1	109328631	A	C
rs839879	1	109329384	A	G
rs2478762	1	109540594	C	T
rs3120625	1	109570412	C	T
rs4970843	1	109688714	C	T
rs17586966	1	109757092	C	T
rs4970760	1	109786962	A	G
rs1009437	1	109848856	A	G
rs529773	1	109867429	A	G
rs7544426	1	109977503	C	T
rs7542853	1	110106932	C	T
rs17024828	1	110111889	C	T
rs499345	1	110163205	A	C
rs6537885	1	110280326	C	T
rs7540934	1	110285296	A	G
rs17025455	1	110452545	A	C
rs589540	1	110520612	G	A
rs1323723	1	110615530	G	A
rs4839325	1	110663158	C	T
rs1572263	1	110687259	G	A
rs7537693	1	110818281	A	G
rs7522150	1	110878685	G	T
rs2246702	1	110888973	A	G
rs7526907	1	110912891	A	G
rs6701118	1	110946478	C	T
rs3860225	1	110963200	G	A
rs2797520	1	111000728	C	T
rs12061304	1	111039208	A	G
rs420033	1	111097197	A	G
rs10429941	1	111116764	A	C
rs560950	1	111119638	C	T
rs520056	1	111132054	G	A
rs2885805	1	111219438	A	C
rs1389722	1	111219740	G	A
rs1936942	1	111251931	A	G
rs1282020	1	111259010	G	T
rs10494126	1	111473230	A	C
rs325923	1	111493036	G	A
rs608881	1	111532424	T	C
rs684559	1	111559969	A	G
rs11102233	1	111629272	G	T
rs12401737	1	111631018	G	T
rs10494133	1	111656211	C	T
rs2820093	1	111664829	C	T
rs2820074	1	111677051	T	G
rs15396	1	111692693	A	C
rs1539581	1	111748481	A	G
rs4838910	1	111761506	C	T
rs2298185	1	111791788	C	T
rs3393	1	111843672	T	C
rs1539583	1	111897319	A	G
rs2800903	1	111904955	C	T
rs10494137	1	111928822	A	G
rs10857899	1	111929241	A	G
rs11576942	1	112004708	G	T
rs10776734	1	112004975	G	T
rs197427	1	112067889	C	T
rs1767283	1	112230476	T	C
rs11102357	1	112277072	C	T
rs1936061	1	112277459	A	G
rs9429610	1	112279889	C	T
rs269088	1	112403479	C	T
rs682489	1	112460886	G	A
rs10857934	1	112510808	G	T
rs17029953	1	112623983	A	G
rs11102457	1	112668120	A	G
rs1343275	1	112699113	A	G
rs1175642	1	112802115	A	G
rs1620668	1	112825503	A	G
rs1728232	1	113366167	T	C
rs1778015	1	113403929	G	A
rs7543653	1	113478009	A	G
rs7555991	1	113556541	C	T
rs10858002	1	113884455	A	G
rs7520320	1	114336816	C	T
rs2774307	1	114472492	G	A
rs1994291	1	114482436	A	G
rs12038780	1	114482763	C	T
rs209891	1	114560613	T	C
rs4839368	1	114605767	A	G
rs11804407	1	114629883	A	G
rs10858044	1	114670991	C	T
rs11582563	1	114761063	A	G
rs2377415	1	115143988	G	A
rs2798659	1	115157486	A	G
rs360606	1	115193292	C	T
rs2798469	1	115438138	T	C
rs1286233	1	115502286	G	A
rs1146179	1	115560916	G	A
rs7523086	1	115624910	A	G
rs3811014	1	115684026	T	C
rs4418592	1	115684726	C	T
rs4428890	1	116007371	A	G
rs4839469	1	116007946	A	G
rs4564143	1	116095486	C	T
rs4559501	1	116202351	C	T
rs10923806	1	116270958	A	G
rs1146359	1	116459434	T	C
rs1775700	1	116463106	T	C
rs2208363	1	116519546	A	G
rs6694434	1	116606250	A	C
rs4839061	1	116609700	C	T
rs4839532	1	116653455	C	T
rs4839534	1	116660879	C	T
rs7544671	1	116767081	C	T
rs17035635	1	116767352	C	T
rs758518	1	116883333	A	G
rs17036161	1	117037839	A	G
rs519264	1	117073091	T	C
rs797999	1	117095286	T	G
rs798007	1	117146078	T	C
rs1182218	1	117162606	T	C
rs10494190	1	117194463	A	G
rs2806867	1	117274226	A	G
rs10923182	1	117306835	C	T
rs3829881	1	117333336	T	C
rs10754339	1	117491795	A	G
rs6663706	1	117633695	G	T
rs3820500	1	117814845	A	G
rs1290558	1	117867364	G	A
rs1808806	1	117975745	G	A
rs319506	1	117986855	T	C
rs10923372	1	118001365	C	T
rs377875	1	118002651	T	C
rs6681882	1	118026301	A	G
rs4659339	1	118083345	A	C
rs319464	1	118094616	G	A
rs12058607	1	118222632	C	T
rs9428107	1	118659741	A	G
rs1229137	1	118775265	T	C
rs10923574	1	118832221	A	C
rs1830853	1	118870633	C	T
rs17021936	1	118872944	A	G
rs6428751	1	118881089	A	G
rs12022971	1	118903445	C	T
rs12137431	1	118948407	C	T
rs4144542	1	119061330	T	G
rs10923698	1	119259757	C	T
rs10923714	1	119314436	A	G
rs10923755	1	119474867	A	G
rs17186115	1	119631749	A	G
rs10923799	1	119658324	A	C
rs17023457	1	119677253	C	T
rs2275608	1	119736584	C	T
rs6661603	1	119776091	C	T
rs6673366	1	119795007	C	T
rs6428830	1	119856298	A	G
rs666930	1	120060493	C	T
rs3828090	1	120074249	G	A
rs532208	1	120093802	G	T
rs3790692	1	120111391	G	A
rs10923916	1	120211226	A	C
rs2793823	1	120239241	A	G
rs2793831	1	120325425	C	T
rs4844381	1	120886421	T	C
rs4246521	1	144337336	C	T
rs21327	1	144995145	G	A
rs894471	1	145154537	G	A
rs2354432	1	145159853	T	C
rs7553584	1	145160053	A	G
rs11240053	1	145390181	A	G
rs7556087	1	145393825	A	C
rs2644577	1	145409110	G	A
rs17160264	1	145436336	G	T
rs2000072	1	145437192	A	G
rs1344	1	145585897	A	G
rs3766505	1	145605519	G	A
rs17160588	1	145675025	A	G
rs6593807	1	145680578	A	G
rs1495956	1	145705110	G	A
rs12408178	1	145713527	G	T
rs12061877	1	145730876	C	T
rs9438040	1	145824552	C	T
rs6666013	1	146202411	C	A
rs481176	1	146273901	A	G
rs12060830	1	148262603	A	C
rs16833175	1	148262949	A	G
rs3850839	1	148500906	T	G
rs7517	1	148863035	C	A
rs2055975	1	148885256	A	C
rs7412396	1	148933421	A	G
rs2867298	1	148940651	G	A
rs11204747	1	149193776	A	G
rs11204774	1	149329581	A	G
rs11806477	1	149614444	C	T
rs12121608	1	149781812	C	T
rs9645406	1	150083696	C	T
rs7529451	1	150103448	A	G
rs6587628	1	150116696	A	G
rs17646946	1	150329391	A	G
rs4845443	1	150773780	A	G
rs17659389	1	150806017	A	G
rs1325508	1	150879534	T	C
rs1325507	1	150885888	G	A
rs2224986	1	150951490	T	C
rs12023710	1	150985942	C	T
rs1591077	1	151001420	A	G
rs7517755	1	151063073	C	T
rs10494281	1	151193315	G	A
rs3885994	1	151204550	T	G
rs16834832	1	151218692	A	G
rs1500933	1	151395522	T	C
rs4845342	1	151477432	A	C
rs12128109	1	151479292	A	G
rs16835107	1	151481769	A	C
rs843971	1	151544047	T	C
rs2916229	1	151561277	T	C
rs2196081	1	151582633	G	A
rs11205273	1	151582724	A	G
rs11205275	1	151591780	A	G
rs3014875	1	151605375	A	G
rs3006490	1	151635633	A	C
rs3014843	1	151712798	G	T
rs6698058	1	151969637	C	T
rs12048137	1	152259358	G	T
rs11265310	1	152463750	C	T
rs6702754	1	152570600	C	T
rs4845646	1	152776327	G	T
rs1127314	1	152822890	G	A
rs2335230	1	152856252	A	C
rs10796927	1	152897122	C	T
rs1995662	1	152946191	C	T
rs6664817	1	152950730	G	T
rs4845392	1	153009199	A	G
rs1131820	1	153011476	G	A
rs4079531	1	153027889	G	A
rs2256209	1	153046168	C	T
rs1984285	1	153063519	G	T
rs1061122	1	153098914	T	C
rs4845397	1	153098928	C	T
rs11264359	1	153549453	A	G
rs1052067	1	154472745	A	G
rs1046650	1	154905624	G	A
rs943551	1	155122121	C	T
rs11264579	1	155140087	C	T
rs10494312	1	155500405	C	T
rs9426951	1	155568717	C	T
rs1408554	1	155589835	C	T
rs873448	1	155597511	T	G
rs9427270	1	155608572	A	C
rs7523656	1	155668745	A	G
rs3856264	1	155744620	C	T
rs11264764	1	155805236	A	G
rs10489671	1	155805349	A	G
rs2785662	1	155886767	C	T
rs17727339	1	155946738	C	T
rs7547257	1	156016207	A	G
rs2050568	1	156036865	C	T
rs16839492	1	156202557	C	T
rs7552600	1	156295645	A	C
rs874844	1	156333671	A	C
rs7548010	1	156385411	A	G
rs16839863	1	156390870	C	T
rs6672459	1	156638302	C	T
rs12129479	1	156842500	C	T
rs451851	1	156951660	G	A
rs6680399	1	156995970	A	G
rs857819	1	157001184	C	T
rs857835	1	157014116	A	G
rs16841134	1	157050641	C	T
rs857785	1	157050883	T	C
rs2106096	1	157153832	C	T
rs11590737	1	157210445	A	G
rs1772415	1	157269402	G	A
rs1935067	1	157316727	G	A
rs1002408	1	157356880	C	T
rs12057331	1	157357181	A	G
rs16841735	1	157365079	G	T
rs863028	1	157370709	A	C
rs862989	1	157427903	A	G
rs10489848	1	157461036	A	C
rs4446959	1	157624308	C	T
rs11265187	1	157645218	C	T
rs4656236	1	157677599	A	G
rs6427473	1	157698359	A	G
rs2808636	1	157833271	C	T
rs4656241	1	157880610	C	T
rs3093077	1	157946260	C	A
rs4131568	1	157988680	T	C
rs6662918	1	158025682	C	T
rs11265297	1	158157083	C	T
rs2494208	1	158240239	A	G
rs1934078	1	158243673	C	T
rs12401728	1	158328583	C	T
rs10797059	1	158368880	A	G
rs1046995	1	158379365	C	T
rs1935306	1	158418681	T	C
rs6699059	1	158544935	A	G
rs6664438	1	158587983	C	T
rs12028921	1	158616248	A	G
rs7513382	1	158638733	G	T
rs3795327	1	158725406	G	A
rs1265883	1	158731535	C	A
rs11265432	1	158773640	C	T
rs12134393	1	158778848	A	G
rs7539149	1	158822812	C	T
rs3796504	1	158847173	G	T
rs2753260	1	158855219	A	C
rs11265455	1	158886775	A	G
rs6427545	1	159037139	A	G
rs4656932	1	159046119	A	G
rs7546890	1	159262016	C	T
rs3813620	1	159411629	C	T
rs2501862	1	159499396	C	A
rs6696854	1	159730438	C	T
rs12722986	1	159732044	A	G
rs1538972	1	159943181	A	G
rs6683580	1	159951193	A	G
rs6427623	1	159969387	C	T
rs905589	1	159969822	C	T
rs2134697	1	160047603	G	A
rs3767635	1	160087528	G	A
rs2490438	1	160203412	G	A
rs2490423	1	160222280	G	A
rs16849113	1	160307502	C	T
rs4656349	1	160316448	A	G
rs1415257	1	160328668	T	C
rs1337062	1	160329647	G	A
rs4657164	1	160427544	C	T
rs10918859	1	160435892	A	G
rs4657178	1	160477234	C	T
rs4584372	1	160502061	C	T
rs10800409	1	160527339	C	T
rs10919117	1	160534447	A	G
rs2819328	1	160550681	A	G
rs347313	1	160570900	A	G
rs10800465	1	160576937	C	T
rs164420	1	160626370	C	T
rs1995874	1	160838234	A	G
rs6702820	1	160870505	A	G
rs4233391	1	160906176	C	T
rs4657226	1	160919898	A	G
rs16843630	1	160936667	A	G
rs4559477	1	160947775	G	T
rs6695961	1	160950983	C	T
rs2684866	1	160992905	A	C
rs1000050	1	161003087	C	T
rs1704763	1	161009134	A	G
rs12134171	1	161089164	A	C
rs12085976	1	161094197	A	G
rs10494377	1	161115379	C	T
rs1986385	1	161138763	G	A
rs12045181	1	161141081	C	T
rs16846622	1	161141819	A	G
rs4657237	1	161147391	C	T
rs10799886	1	161182436	C	T
rs1507742	1	161228342	A	C
rs2661339	1	161285558	G	T
rs2661303	1	161331107	T	C
rs869513	1	161367150	A	G
rs2815287	1	161399589	T	G
rs2661273	1	161399787	T	C
rs10753605	1	161412014	C	T
rs7513108	1	161430401	G	T
rs3010367	1	161524978	C	T
rs16852030	1	161527468	A	G
rs1911980	1	161572860	G	T
rs17362993	1	161580504	A	G
rs1995785	1	161599245	G	A
rs4409627	1	161648674	C	T
rs4657271	1	161654063	A	G
rs7546952	1	161658162	A	G
rs4265409	1	161681183	C	T
rs1934523	1	161747175	G	A
rs10799928	1	161761408	C	T
rs796694	1	162095973	C	A
rs11580624	1	162100191	C	T
rs811435	1	162104135	C	A
rs6697426	1	162177807	C	T
rs12760871	1	162287676	A	G
rs1415446	1	162415490	G	A
rs499492	1	162534801	G	A
rs520061	1	162544447	G	A
rs17379645	1	162614736	A	G
rs527203	1	162617143	A	G
rs2634982	1	162647580	T	C
rs1387353	1	162681365	G	A
rs6662422	1	162746103	A	G
rs1338626	1	162755081	T	G
rs1617837	1	162873910	A	C
rs2171691	1	162955952	T	C
rs2171690	1	163006723	T	C
rs3767368	1	163041998	G	A
rs3767364	1	163057158	G	A
rs6698381	1	163059802	C	T
rs11580794	1	163123396	A	G
rs10800062	1	163207232	A	C
rs1891339	1	163282990	C	T
rs12404676	1	163298870	C	T
rs2881832	1	163314410	C	T
rs1038980	1	163378720	C	A
rs1394443	1	163395207	A	G
rs1891931	1	163427202	G	T
rs10800080	1	163530392	A	C
rs1395548	1	163580051	A	C
rs11590177	1	163607508	C	T
rs283694	1	163643309	C	T
rs157864	1	163650385	C	T
rs1128977	1	163655753	G	A
rs3753898	1	163682875	A	G
rs12088020	1	163687944	C	T
rs285419	1	163706818	G	A
rs4147611	1	163891647	G	T
rs10918239	1	163911489	C	T
rs1143659	1	163918897	G	A
rs12095440	1	163996872	C	T
rs7518099	1	164003504	C	T
rs4657486	1	164101818	A	G
rs3762365	1	164127437	A	C
rs505877	1	164160154	T	C
rs9426841	1	164234585	A	G
rs1470761	1	164376805	T	C
rs16856966	1	164593374	G	T
rs12562144	1	164633949	A	G
rs10918481	1	164718067	C	T
rs7552777	1	164723328	C	T
rs7516525	1	164805625	C	T
rs17430677	1	164807036	C	T
rs552888	1	164848463	G	A
rs714339	1	164861833	T	C
rs1582115	1	164878837	A	G
rs2312236	1	165060841	C	T
rs742048	1	165176769	T	G
rs10489574	1	165177455	A	G
rs7545911	1	165214305	A	G
rs267746	1	165363555	A	C
rs11806848	1	165369116	A	C
rs12140642	1	165386147	C	T
rs869714	1	165392874	C	T
rs904224	1	165392933	G	T
rs7548201	1	165417162	C	T
rs9803659	1	165423124	C	T
rs11580495	1	165427583	A	G
rs1021621	1	165465160	G	A
rs4656538	1	165526379	A	G
rs10918683	1	165568622	G	T
rs3767436	1	165634390	G	A
rs2480679	1	165674141	A	G
rs1214611	1	165715728	G	A
rs858553	1	165721769	A	G
rs858546	1	165727946	T	C
rs2143300	1	165777620	G	A
rs12048110	1	165778722	C	T
rs1773548	1	165796263	G	A
rs6697794	1	165805422	A	G
rs7543683	1	165808961	A	G
rs1935286	1	165820854	T	C
rs7554445	1	165820961	G	T
rs3738226	1	165878450	C	T
rs1229384	1	165878576	T	G
rs1229351	1	165909616	T	C
rs2051656	1	166012583	A	G
rs10489199	1	166019657	A	G
rs10753764	1	166027355	C	T
rs10489202	1	166169703	G	T
rs16828104	1	166357523	C	T
rs11805261	1	166361885	A	C
rs12097383	1	166404708	A	G
rs6427122	1	166541315	C	T
rs10489211	1	166579696	A	G
rs1323530	1	166756471	C	T
rs1040508	1	166767374	C	T
rs1040509	1	166767608	G	T
rs1933111	1	166788371	T	C
rs6687507	1	166816344	C	T
rs1933090	1	166835535	G	A
rs6427135	1	166847844	A	G
rs10489218	1	166883302	C	T
rs1415678	1	166920955	G	A
rs10489358	1	166921497	C	T
rs12133988	1	166944948	C	T
rs12564363	1	167024066	A	C
rs1358949	1	167152003	A	G
rs6427160	1	167158805	C	T
rs2984610	1	167195740	A	G
rs10489376	1	167228031	A	G
rs12069869	1	167293554	A	G
rs1200115	1	167328182	C	T
rs1200120	1	167332975	T	C
rs1922924	1	167334364	C	T
rs1200131	1	167345483	A	G
rs3766031	1	167351743	C	T
rs6703463	1	167466049	C	T
rs12118611	1	167542254	A	G
rs2176473	1	167598426	G	A
rs16862153	1	167660512	C	T
rs9332618	1	167767105	G	A
rs6663533	1	167805972	G	T
rs6128	1	167829528	T	C
rs2205895	1	167839269	T	C
rs10800462	1	167882644	A	G
rs2223286	1	167932256	C	T
rs2205847	1	167942847	G	T
rs2205848	1	167942917	A	G
rs3177980	1	167943110	G	A
rs5368	1	167963570	G	A
rs3917410	1	167967732	G	A
rs12025581	1	167999081	A	G
rs9803860	1	168060983	A	G
rs12124561	1	168142303	C	T
rs2750014	1	168169701	C	T
rs12141613	1	168310787	A	G
rs486427	1	168411723	A	C
rs10919325	1	168437707	G	T
rs2225588	1	168469187	C	A
rs983118	1	168473526	G	A
rs1332978	1	168592581	A	C
rs593479	1	168909523	C	T
rs3820416	1	168974299	C	T
rs4656799	1	168975819	C	T
rs991230	1	168985811	G	A
rs7474070	1	169317213	C	T
rs1736557	1	169346704	A	G
rs2307492	1	169435169	C	T
rs7539057	1	169515238	A	G
rs12089574	1	169566795	A	G
rs1963273	1	169589070	C	T
rs1018391	1	169607054	C	T
rs7547112	1	169615490	A	C
rs10489247	1	169700955	G	T
rs16864515	1	169702166	A	C
rs4916388	1	169729924	C	T
rs7534557	1	169766778	C	T
rs235900	1	169845155	C	T
rs11799420	1	169919601	C	T
rs3753539	1	169982808	T	C
rs6665581	1	169987769	C	T
rs1555101	1	170016288	G	T
rs4244192	1	170339258	A	G
rs10797791	1	170388482	A	G
rs1011731	1	170613171	G	A
rs1023479	1	170621755	G	A
rs7551242	1	170712506	A	G
rs3738736	1	170825946	G	A
rs2859228	1	170879864	A	G
rs929087	1	170898680	A	G
rs859665	1	170931065	A	G
rs859722	1	171011907	T	C
rs16845211	1	171207506	G	T
rs6425201	1	171279427	C	T
rs6425204	1	171335867	C	T
rs6685520	1	171544792	A	G
rs4916321	1	171550822	G	T
rs2096148	1	171568759	G	A
rs2096147	1	171568929	G	A
rs1557121	1	171620504	C	T
rs4554754	1	171652096	A	G
rs7529959	1	171674677	C	T
rs12080769	1	171737081	A	C
rs728908	1	171755072	C	T
rs16846395	1	171991724	A	G
rs2068871	1	172062792	A	G
rs4652283	1	172121282	C	T
rs16846546	1	172126805	C	T
rs2227607	1	172147375	C	A
rs12089405	1	172230829	A	G
rs16846957	1	172640002	G	T
rs16847237	1	172821039	A	C
rs11804941	1	172859835	C	T
rs3118990	1	173054347	G	A
rs1793316	1	173060767	G	A
rs2072038	1	173372401	T	C
rs909469	1	173458384	T	C
rs10489321	1	173565380	T	C
rs6691883	1	173631046	C	T
rs10912994	1	173755032	G	T
rs976789	1	173810770	G	T
rs4570382	1	173818063	C	T
rs4652099	1	173895830	A	C
rs12404663	1	173925154	A	G
rs6677954	1	173980585	A	G
rs10798419	1	174156599	C	T
rs1357337	1	174197560	T	C
rs16849522	1	174282755	C	T
rs2502822	1	174302974	C	T
rs2481653	1	174310744	C	A
rs2502841	1	174354809	A	C
rs10798450	1	174534667	C	T
rs2206509	1	174773913	C	T
rs10489474	1	174809772	C	T
rs10798473	1	174913006	A	G
rs7555335	1	175138957	A	G
rs11587780	1	175154068	A	G
rs1033408	1	175177545	G	A
rs4652222	1	175278023	G	T
rs12090000	1	175418983	A	G
rs12031932	1	175429432	C	T
rs7529907	1	175905638	A	G
rs12035381	1	175915356	A	G
rs16851688	1	175915493	C	T
rs10798570	1	176054631	G	T
rs2902200	1	176073461	A	G
rs1359939	1	176087484	A	G
rs3131313	1	176087989	C	T
rs2902210	1	176171797	C	T
rs6425457	1	176204064	A	G
rs12409266	1	176237621	C	T
rs17360705	1	176255821	A	C
rs946817	1	176264332	A	G
rs16852409	1	176308395	A	G
rs2746325	1	176730214	T	C
rs12033565	1	176758589	C	T
rs2811276	1	176940536	C	T
rs9286919	1	176940697	A	C
rs7543277	1	176945817	C	T
rs2811280	1	176952870	A	G
rs10913618	1	176952922	C	T
rs16853302	1	176952954	A	C
rs2773080	1	176963373	C	T
rs965558	1	177049248	A	G
rs2050923	1	177478184	T	C
rs2152318	1	177560134	C	T
rs16854064	1	177629898	A	C
rs16854304	1	177785082	G	T
rs10913870	1	177954269	C	T
rs10798715	1	177968315	C	T
rs12120743	1	178028224	A	G
rs3845386	1	178029672	G	A
rs17370290	1	178032795	G	T
rs1281424	1	178071571	G	A
rs16855014	1	178192161	A	G
rs7528811	1	178380593	A	G
rs3845391	1	178386167	T	G
rs6425611	1	178393730	A	C
rs7536561	1	178510147	A	G
rs2764453	1	178515930	C	T
rs2254465	1	178524315	A	C
rs10494526	1	178546333	A	G
rs1538620	1	178756360	A	G
rs2331739	1	178762293	C	T
rs4111063	1	178829362	C	T
rs3908502	1	178857860	T	C
rs6700926	1	178988976	A	G
rs2331886	1	178999746	G	T
rs16856420	1	179003051	A	G
rs2297185	1	179185878	C	T
rs12022368	1	179200670	C	T
rs12754041	1	179224585	G	T
rs2331992	1	179242714	C	T
rs17302632	1	179306151	C	T
rs2332059	1	179306251	G	A
rs10797677	1	179413437	A	G
rs946646	1	179421458	A	G
rs4651093	1	179446859	A	G
rs2609495	1	179518237	T	C
rs2609483	1	179558489	A	C
rs12408625	1	179595809	C	T
rs12566751	1	179684435	C	T
rs6684423	1	179826990	G	T
rs10797733	1	179835393	C	T
rs16858051	1	179980807	C	T
rs704326	1	180026280	G	A
rs3856111	1	180351599	A	G
rs1281338	1	180378729	G	A
rs10911031	1	180440334	A	G
rs11802583	1	180504381	A	G
rs2256917	1	180516496	G	A
rs6684297	1	180614290	A	G
rs497915	1	180673277	A	G
rs11807829	1	180811438	C	T
rs512189	1	180899210	A	G
rs20563	1	181352378	A	G
rs16860429	1	181414851	A	G
rs11811630	1	181800533	C	T
rs10797912	1	182051797	A	G
rs2500103	1	182078400	G	A
rs6424914	1	182080481	G	T
rs12096645	1	182196394	C	T
rs10752925	1	182205922	C	T
rs6424930	1	182425419	C	T
rs10911530	1	182461698	A	G
rs16822764	1	182527731	A	C
rs9425336	1	182572743	C	T
rs6683726	1	182603371	C	T
rs12093839	1	182671982	A	G
rs6695173	1	182843940	G	T
rs555206	1	183109076	A	G
rs234654	1	183115771	C	T
rs10798004	1	183531772	A	G
rs7544587	1	183762466	C	T
rs1321996	1	183782084	A	G
rs10798024	1	183870395	G	T
rs10127540	1	183952167	C	T
rs12080760	1	184375919	G	T
rs680638	1	184423137	C	T
rs6671112	1	184499279	A	C
rs3820182	1	184556956	G	A
rs3753565	1	184583111	T	C
rs3115752	1	184626373	A	G
rs7547924	1	184647065	A	G
rs1882926	1	184678202	A	C
rs12405141	1	184890093	A	G
rs10911902	1	184898940	C	T
rs2206593	1	184909052	A	G
rs3918304	1	184917330	T	C
rs2383529	1	184935715	A	G
rs2049963	1	185117839	A	G
rs10798069	1	185142082	G	T
rs7555140	1	185184143	A	C
rs10489410	1	185220818	G	T
rs6689013	1	185247441	A	C
rs12022951	1	185313885	A	G
rs1924736	1	185359105	G	A
rs964665	1	185476575	G	A
rs12137534	1	185694854	A	G
rs1938522	1	185702203	G	T
rs17544558	1	185796906	A	C
rs2789394	1	185809777	A	G
rs16827381	1	185866060	A	G
rs10494603	1	185896809	G	T
rs2383666	1	185933374	A	G
rs7543693	1	185946963	G	T
rs2430084	1	186047873	G	A
rs2495407	1	186064204	T	C
rs3912913	1	186440004	A	G
rs1387343	1	186595273	C	T
rs172235	1	186726999	A	C
rs284077	1	186732566	C	T
rs12024989	1	186901673	C	T
rs10754227	1	187001959	G	T
rs10921102	1	187261219	A	G
rs10921875	1	187604620	A	C
rs269720	1	187758025	G	A
rs389625	1	187777990	T	G
rs10922329	1	187835170	A	G
rs2789891	1	187946162	G	A
rs504384	1	187954827	C	T
rs10919649	1	187969811	C	T
rs12566065	1	188003456	C	T
rs7551425	1	188030378	A	C
rs12122464	1	188087249	C	T
rs3005708	1	188102143	A	G
rs10920116	1	188154338	A	G
rs1320747	1	188226540	A	G
rs10737578	1	188250343	C	T
rs4339868	1	188276324	A	G
rs17374523	1	188276651	C	T
rs10920441	1	188309329	C	T
rs815344	1	188418840	G	A
rs655598	1	188554336	A	G
rs1540513	1	188568155	T	C
rs814941	1	188733445	G	A
rs12037187	1	188802693	A	G
rs2149028	1	188837471	C	A
rs584161	1	188843959	T	G
rs2149025	1	188875431	G	A
rs16832590	1	188900754	C	T
rs16832656	1	188942159	A	G
rs10494643	1	189036417	A	G
rs1936980	1	189142764	C	T
rs11802112	1	189219622	C	T
rs17393054	1	189567754	C	T
rs1246705	1	189568056	C	T
rs535509	1	189695104	A	G
rs1954602	1	189824645	G	T
rs2050664	1	189844015	C	T
rs12410012	1	189940117	A	C
rs10494658	1	189955998	G	T
rs833986	1	190022535	T	C
rs1175154	1	190496712	G	A
rs1339129	1	190549852	C	T
rs10494667	1	190645602	G	A
rs10754006	1	190657256	A	G
rs12568515	1	190677903	A	G
rs10489868	1	190777806	C	T
rs2760520	1	190790672	G	T
rs1933701	1	190997128	C	T
rs817137	1	191541652	G	A
rs6694727	1	191636324	G	T
rs16829482	1	191657921	G	T
rs7528241	1	191687983	A	G
rs2038750	1	191690787	T	C
rs10494685	1	191718232	A	G
rs1442421	1	192292075	C	T
rs6671783	1	192574825	A	G
rs6428220	1	192596360	C	T
rs4381164	1	192683433	A	C
rs16836968	1	192686928	A	G
rs3009384	1	192809906	A	G
rs6691362	1	192838908	C	T
rs4471245	1	192873605	C	T
rs10801343	1	192905953	G	T
rs4557953	1	192979872	C	T
rs10754115	1	193039080	A	G
rs4657943	1	193112639	A	G
rs339571	1	193207836	A	C
rs339572	1	193207960	A	G
rs2210331	1	193247131	G	A
rs10754124	1	193260134	C	T
rs1934206	1	193299484	C	A
rs696392	1	193319844	T	C
rs599140	1	193412546	C	T
rs658239	1	193421542	A	G
rs591575	1	193431315	C	T
rs12755016	1	193433534	A	C
rs6702266	1	193643595	C	T
rs12141389	1	193649088	C	T
rs6663410	1	193661136	C	T
rs7541185	1	193733929	A	C
rs1339559	1	193760161	A	G
rs2480756	1	193804390	A	C
rs17672688	1	193953224	A	G
rs11580036	1	193993579	A	G
rs4469700	1	194086960	A	C
rs10801499	1	194200773	A	G
rs6428320	1	194255974	C	T
rs1008082	1	194264186	C	T
rs1408868	1	194419751	T	C
rs2094029	1	194432901	C	T
rs1998712	1	194454288	A	G
rs2181948	1	194548425	T	C
rs1339951	1	194748980	A	C
rs542830	1	194861022	G	A
rs10801555	1	194926884	A	G
rs434536	1	194971790	T	C
rs6667243	1	195208116	C	T
rs7518773	1	195278259	A	G
rs3790370	1	195577370	G	A
rs2821105	1	195610675	C	A
rs2477070	1	195879382	A	G
rs2488411	1	195925422	C	T
rs10922273	1	195991996	C	T
rs6678151	1	196077905	A	C
rs10922298	1	196078189	C	T
rs12138550	1	196132980	C	T
rs2359378	1	196288761	C	T
rs1233828	1	196309338	G	A
rs10494768	1	196519075	G	T
rs6660793	1	196578583	C	T
rs7539570	1	196587607	A	G
rs6702048	1	196593791	A	G
rs16843112	1	196687281	A	G
rs2249320	1	196751050	A	G
rs4915310	1	196846878	A	G
rs16843670	1	196916629	A	G
rs1011338	1	196958987	T	C
rs2784113	1	197040326	T	G
rs10919593	1	197077995	A	G
rs10919619	1	197304666	C	T
rs322896	1	197359973	T	C
rs16844233	1	197371283	C	T
rs2624882	1	197374325	G	A
rs16844287	1	197385336	A	G
rs12402922	1	197438426	C	T
rs11579522	1	197533497	A	G
rs1325184	1	197578903	T	C
rs645943	1	197583084	C	T
rs493474	1	197627600	T	C
rs7540552	1	197724150	A	G
rs1337728	1	197822195	G	T
rs4290087	1	197865406	A	G
rs1366978	1	198045579	C	T
rs17664308	1	198106621	C	T
rs10919757	1	198110680	C	T
rs3790844	1	198274055	G	A
rs2821320	1	198331838	C	T
rs2816972	1	198351627	G	A
rs12041297	1	198353047	A	C
rs10919814	1	198371595	A	C
rs2690035	1	198408940	T	C
rs2246072	1	198413314	C	T
rs12088130	1	198427771	C	T
rs2140557	1	198444347	G	A
rs940395	1	198458104	A	G
rs10919858	1	198470987	A	C
rs2153279	1	198530320	C	A
rs16846454	1	198552676	A	G
rs2808477	1	198566922	A	G
rs7535801	1	198698266	A	G
rs6686605	1	198775191	C	T
rs7535122	1	198939322	A	G
rs10494819	1	198971377	T	C
rs2029750	1	199029665	C	T
rs2131833	1	199107024	C	T
rs296513	1	199173096	G	A
rs396029	1	199188008	G	A
rs3767499	1	199287474	C	T
rs3767511	1	199318822	C	T
rs1122396	1	199405051	A	G
rs4915499	1	199481199	A	C
rs16848183	1	199504276	A	C
rs16848229	1	199523996	A	G
rs1794868	1	199554630	G	A
rs854505	1	199560608	A	G
rs1572968	1	199564975	A	G
rs17425876	1	199567676	A	G
rs10800779	1	199667648	A	G
rs12090950	1	199696004	A	G
rs641581	1	199728658	C	A
rs680198	1	199730063	C	T
rs7536246	1	199794866	C	T
rs1555936	1	199852752	C	T
rs606114	1	199930724	C	T
rs475210	1	199957168	G	T
rs239989	1	199985958	C	T
rs651103	1	200031360	C	A
rs2047264	1	200153025	G	A
rs10800812	1	200322561	A	G
rs1823696	1	200433799	T	C
rs3767392	1	200813724	T	G
rs1046269	1	200826376	T	G
rs10494834	1	200833053	G	T
rs16830648	1	200861776	A	G
rs4351714	1	201027281	C	T
rs4245713	1	201044884	A	G
rs1774847	1	201260891	T	C
rs3087949	1	201314244	A	C
rs4971234	1	201539989	A	G
rs12124767	1	201646747	A	G
rs4951130	1	201962459	A	G
rs7552670	1	202034951	C	T
rs2037679	1	202349561	T	C
rs1997034	1	202384983	C	T
rs10900555	1	202398933	G	A
rs4951338	1	202496675	A	G
rs10751446	1	202498123	C	T
rs10900579	1	202555674	A	G
rs11240735	1	202625956	A	C
rs3789044	1	202855724	G	A
rs10793715	1	202934765	C	T
rs868506	1	202949034	T	G
rs2012130	1	202983834	T	C
rs10793721	1	203138453	C	T
rs4951147	1	203185855	A	G
rs6697344	1	203238108	A	C
rs2794867	1	203260733	A	C
rs10793722	1	203286003	G	T
rs6664679	1	203606892	A	G
rs6692041	1	203701366	A	G
rs12119834	1	203734514	A	G
rs7539751	1	203826742	C	T
rs11581303	1	203874776	A	G
rs1891092	1	204052108	G	T
rs823088	1	204060798	C	T
rs11119107	1	204834561	A	G
rs13208	1	204894785	T	C
rs1554286	1	205010856	G	A
rs3950619	1	205047600	C	T
rs11119981	1	205223178	A	G
rs12088135	1	205319534	C	T
rs17022385	1	205424145	C	T
rs6672985	1	205426690	C	T
rs6673080	1	205456827	C	T
rs7525530	1	205549789	A	G
rs6700168	1	205569157	A	C
rs2135923	1	205593216	A	G
rs2940252	1	205640010	A	C
rs1257573	1	205653160	C	A
rs7527218	1	205690452	A	G
rs17044576	1	205701293	C	T
rs17615	1	205713085	A	G
rs1571344	1	205737551	G	A
rs650877	1	205815416	A	G
rs677066	1	205840614	T	C
rs6696840	1	205886352	C	T
rs7555801	1	205959353	A	G
rs11118475	1	205961039	A	G
rs2796259	1	205979757	G	T
rs7144	1	206034342	C	T
rs2796247	1	206103599	C	T
rs2259397	1	206135202	T	C
rs656801	1	206144266	C	T
rs11582914	1	206188483	C	T
rs11579530	1	206197041	C	T
rs2745945	1	206254819	T	C
rs2785622	1	206281127	C	T
rs752016	1	206304300	G	A
rs2498024	1	206329773	T	C
rs2498023	1	206329845	C	A
rs2256712	1	206404030	T	C
rs3748737	1	206462779	C	T
rs12126061	1	206462807	A	G
rs12735671	1	206513809	C	T
rs2217357	1	206587191	G	A
rs696948	1	206656528	C	T
rs710420	1	206660426	A	G
rs696964	1	206665073	A	G
rs12047825	1	206672430	A	C
rs696945	1	206676526	A	C
rs1417953	1	206768530	G	A
rs6694783	1	206844229	G	T
rs946801	1	206844372	A	G
rs869521	1	206844518	G	A
rs1166866	1	206877352	C	T
rs10494906	1	206994721	A	G
rs10494907	1	206994964	C	T
rs17259916	1	207004026	G	T
rs1933566	1	207005293	T	C
rs12408989	1	207074401	A	C
rs1890340	1	207079598	A	G
rs12047301	1	207161152	G	T
rs12026494	1	207161387	A	C
rs11119208	1	207278591	A	G
rs10494915	1	207308503	A	G
rs6540507	1	207336250	A	G
rs4844769	1	207390618	C	T
rs2153043	1	207492927	T	C
rs1553622	1	207530483	G	A
rs6676705	1	207552024	C	T
rs2294938	1	207670619	A	G
rs6684558	1	207718158	C	T
rs17014586	1	207729001	C	T
rs6696036	1	207733991	A	G
rs2092253	1	207736947	A	G
rs2281139	1	207841512	G	T
rs2236893	1	207871287	A	C
rs4844484	1	207904306	C	T
rs10863790	1	208054670	A	C
rs3753513	1	208066413	G	A
rs9308411	1	208072336	C	T
rs227178	1	208283569	T	C
rs17188190	1	208404349	A	G
rs1014370	1	208422861	G	A
rs10489385	1	208639060	T	C
rs926579	1	208656776	T	C
rs910032	1	208678505	G	A
rs2050187	1	208719997	T	C
rs10779530	1	208748315	A	G
rs2501910	1	208803131	T	C
rs12567982	1	208815935	C	T
rs12217125	1	208816686	A	G
rs6683265	1	208830427	A	G
rs4845057	1	208833728	A	G
rs6540614	1	208856415	C	T
rs1890843	1	208903470	C	T
rs1135317	1	208924080	G	A
rs4628571	1	208925026	C	T
rs10494928	1	208936743	A	G
rs17016821	1	208981094	A	G
rs2185385	1	208997432	A	G
rs1340128	1	209006965	G	A
rs1125262	1	209123809	T	C
rs924569	1	209146241	C	T
rs17017226	1	209367165	A	G
rs6540664	1	209398516	A	G
rs1538291	1	209425378	C	T
rs894984	1	209741748	G	A
rs753647	1	209752643	T	C
rs4951761	1	209760635	A	G
rs11119758	1	209760821	A	G
rs17017668	1	209761131	A	G
rs6679498	1	209779313	C	T
rs4951535	1	209787588	C	T
rs10494941	1	209939813	C	T
rs11119795	1	209945631	C	T
rs701911	1	209972207	T	C
rs7550801	1	210154305	C	T
rs3010003	1	210225895	C	A
rs12087287	1	210365427	A	G
rs4951440	1	210406423	C	T
rs7519168	1	210460008	A	C
rs1342151	1	210556927	G	A
rs17018933	1	210575578	C	T
rs792442	1	210592911	T	C
rs6676208	1	210629598	A	C
rs12568048	1	210736098	C	T
rs6540742	1	210737488	A	G
rs7535116	1	210737943	C	T
rs585428	1	210780333	A	G
rs6682064	1	210834463	C	T
rs3795837	1	210839951	A	C
rs17019442	1	210840963	C	T
rs2501849	1	210913232	C	T
rs11120012	1	210995829	A	C
rs12128410	1	211039222	C	T
rs7515115	1	211053177	C	T
rs12042181	1	211155117	C	T
rs2359700	1	211615412	C	T
rs1187770	1	211630441	C	A
rs320451	1	211684361	T	C
rs4655421	1	211726554	A	G
rs1371289	1	211746149	T	C
rs11120153	1	211770245	A	G
rs6680294	1	211781897	A	G
rs11120162	1	211826335	G	T
rs17021090	1	211847821	A	G
rs17706439	1	211922211	A	G
rs830334	1	211964732	C	T
rs10494964	1	212033510	C	T
rs17709142	1	212041357	C	T
rs17021615	1	212159861	G	T
rs1159179	1	212175264	T	C
rs340840	1	212194510	G	T
rs12089247	1	212204728	A	G
rs17021749	1	212217105	C	T
rs920489	1	212354043	T	C
rs1660378	1	212356865	T	C
rs1498359	1	212457102	C	A
rs1223777	1	212462484	A	G
rs12124666	1	212558584	C	T
rs11120305	1	212607959	A	G
rs17788590	1	212665577	A	G
rs4472734	1	212684808	C	T
rs10494978	1	212692502	C	T
rs4571940	1	212697571	C	T
rs17733739	1	212704431	C	T
rs10158490	1	212711886	A	C
rs6540844	1	212747001	C	T
rs17023155	1	212778874	A	G
rs6659655	1	212987506	A	G
rs1452623	1	213231930	A	G
rs10779632	1	213245106	A	G
rs1947364	1	213311161	A	G
rs6700379	1	213433871	G	T
rs12093830	1	213593325	C	T
rs2677112	1	213891790	G	T
rs12123457	1	213927087	C	T
rs12029094	1	213956033	A	G
rs2797218	1	213959926	G	A
rs17562778	1	213960182	C	T
rs17567651	1	214122476	A	G
rs1981229	1	214122694	C	A
rs5022147	1	214123681	G	T
rs6540916	1	214136154	C	T
rs1992099	1	214234267	T	C
rs7553966	1	214284408	C	T
rs11587260	1	214316193	A	G
rs1544298	1	214330917	A	G
rs301734	1	214359189	G	T
rs301759	1	214404070	G	A
rs452747	1	214412771	G	A
rs2669057	1	214466645	T	C
rs773498	1	214466781	T	C
rs682319	1	214484298	C	T
rs2168924	1	214506728	G	A
rs17026635	1	214618990	C	T
rs4253963	1	214658626	C	T
rs4520477	1	214709320	A	G
rs12041726	1	214735661	A	C
rs1833036	1	214773635	T	G
rs10495030	1	214812222	C	T
rs10218694	1	214827730	A	C
rs946465	1	214906994	T	C
rs17627111	1	214913664	A	G
rs12121367	1	214915394	C	T
rs17043436	1	214943466	A	G
rs2066108	1	214944115	C	A
rs2820879	1	214950266	T	C
rs10779279	1	214992595	A	G
rs6604643	1	214994091	A	G
rs17681575	1	215008247	C	T
rs12760372	1	215049657	A	G
rs2576238	1	215050032	T	C
rs7537872	1	215095151	C	T
rs11117717	1	215128763	A	G
rs12029460	1	215131484	A	C
rs10492958	1	215190638	T	C
rs2576220	1	215200363	G	A
rs2789557	1	215225833	A	G
rs867410	1	215226071	G	A
rs5017053	1	215234321	A	G
rs2789571	1	215247055	G	T
rs2818752	1	215252181	G	A
rs4360582	1	215282088	C	T
rs7555255	1	215417006	C	T
rs10863302	1	215421803	C	T
rs11117791	1	215422211	A	G
rs4846826	1	215484741	C	T
rs4339926	1	215489900	A	G
rs10495047	1	215493710	A	C
rs7520619	1	215544081	A	G
rs2889672	1	215587023	G	T
rs12405350	1	215648774	A	G
rs11117896	1	215847095	A	G
rs10495074	1	215998288	A	G
rs1567449	1	216085579	T	C
rs12048425	1	216086757	A	C
rs12756739	1	216105102	A	G
rs10495088	1	216189183	C	T
rs2171965	1	216223617	A	G
rs6679363	1	216246989	A	G
rs902351	1	216271369	A	G
rs2046842	1	216320435	A	C
rs1844573	1	216342500	G	A
rs10495096	1	216415532	C	T
rs6694166	1	216419834	C	T
rs3892225	1	216619920	A	G
rs11118109	1	216699548	G	T
rs623356	1	216714009	T	C
rs2047163	1	216775226	C	A
rs12038116	1	216786023	A	G
rs12026846	1	217007567	C	T
rs6541234	1	217068286	C	T
rs17515844	1	217114604	C	T
rs12039986	1	217152207	G	T
rs687380	1	217170664	T	C
rs10746381	1	217173173	A	G
rs662150	1	217205023	T	C
rs629222	1	217210221	G	T
rs7545152	1	217365162	A	G
rs17591522	1	217600391	A	G
rs10779349	1	217600440	C	T
rs1547502	1	217630980	T	C
rs2085261	1	217671573	T	C
rs2494195	1	217755257	T	C
rs4846565	1	217788727	A	G
rs4428898	1	217806589	A	G
rs11118383	1	217910815	C	T
rs10779377	1	217948517	C	T
rs4532841	1	217957126	C	T
rs17006538	1	217993340	C	T
rs7535102	1	218014463	A	G
rs7523475	1	218014523	C	T
rs7530353	1	218177944	C	T
rs10495143	1	218233994	A	C
rs2808022	1	218368740	A	G
rs6541127	1	218467632	C	T
rs10863539	1	218478593	A	G
rs2808019	1	218511548	A	G
rs1338775	1	218680136	C	T
rs3842967	1	218725512	T	C
rs453079	1	218996024	G	A
rs4846672	1	219146289	A	G
rs2784273	1	219147709	G	A
rs2807873	1	219180246	G	T
rs10779417	1	219193537	A	G
rs10495161	1	219203295	C	T
rs7523927	1	219322612	A	G
rs2378438	1	219439952	C	T
rs10465658	1	219673314	A	G
rs6605010	1	219737372	A	G
rs4092445	1	219759089	T	C
rs925944	1	219807805	G	A
rs12025878	1	219909814	C	T
rs3934724	1	220046385	C	T
rs4317815	1	220052538	A	C
rs3010855	1	220069951	C	T
rs6673674	1	220085977	C	T
rs10495181	1	220087702	G	T
rs6604674	1	220087831	A	G
rs10495182	1	220094054	C	T
rs4240931	1	220105678	C	T
rs17493593	1	220137516	G	T
rs11579212	1	220139442	A	C
rs17494423	1	220179021	A	G
rs6702063	1	220337347	C	T
rs873549	1	220338390	T	C
rs17163483	1	221014491	A	G
rs2609379	1	221191539	T	G
rs1339461	1	221229276	C	T
rs2789909	1	221238348	G	T
rs851152	1	221460641	T	C
rs17163777	1	221535355	C	T
rs7527013	1	221729164	A	G
rs7549968	1	221744288	C	T
rs10495215	1	221970404	A	G
rs1222153	1	222020093	A	G
rs16842259	1	222055966	C	T
rs6698919	1	222082020	C	T
rs7513964	1	222322380	A	G
rs10799576	1	222711172	C	T
rs7550648	1	222773800	C	T
rs712086	1	222796556	T	C
rs298733	1	222908874	A	C
rs1004222	1	222955255	A	G
rs10915704	1	222968677	G	T
rs12081821	1	223058157	A	G
rs2128268	1	223203757	A	G
rs2128270	1	223212800	C	A
rs2489327	1	223249418	G	A
rs2501062	1	223309545	G	A
rs650112	1	223485079	A	G
rs664855	1	223486079	C	T
rs648011	1	223575335	T	C
rs6679430	1	223642681	C	T
rs4653662	1	223988278	C	T
rs16845221	1	223990801	C	T
rs3766934	1	224081640	G	T
rs7367845	1	224512151	A	C
rs1136410	1	224621925	G	A
rs1805410	1	224635288	T	C
rs2249844	1	224667758	T	C
rs7524430	1	224760165	C	T
rs837748	1	224804468	A	G
rs3820632	1	224857574	A	G
rs3754407	1	224946109	C	T
rs16846674	1	225177542	C	T
rs2154367	1	225220553	G	A
rs1913342	1	225427695	A	G
rs7518813	1	225560652	A	G
rs4075196	1	225608852	A	G
rs10916131	1	225629749	C	T
rs2313245	1	225822390	G	A
rs7533588	1	226009465	C	T
rs748405	1	226014057	A	G
rs11589239	1	226103901	C	T
rs6426482	1	226104747	A	G
rs4233229	1	226105022	T	C
rs2872243	1	226112131	A	G
rs1059778	1	226438685	C	T
rs474600	1	226652460	A	G
rs6426503	1	226717634	C	T
rs603404	1	227171768	G	A
rs7529576	1	227180821	A	G
rs12120173	1	227201654	G	T
rs342824	1	227368532	T	C
rs416479	1	227374227	C	T
rs237777	1	227498539	T	C
rs1065674	1	227689961	T	C
rs10916508	1	227726414	C	T
rs17645731	1	227788655	C	T
rs10495286	1	227858007	T	G
rs12403112	1	227865497	C	T
rs4846992	1	228204141	A	G
rs7520640	1	228295603	G	T
rs6659923	1	228314187	A	G
rs7550262	1	228315362	A	G
rs1998064	1	228353751	T	G
rs4846846	1	228427356	A	G
rs1471915	1	228469247	G	A
rs11586533	1	228661372	A	G
rs200157	1	228684694	C	T
rs853006	1	228719405	G	T
rs200591	1	228773546	A	G
rs853459	1	228792447	G	A
rs16852085	1	228813913	C	T
rs1078197	1	228841474	T	C
rs2296799	1	228888107	C	T
rs10495299	1	228936260	A	G
rs7537410	1	228979103	A	G
rs16852740	1	229025873	A	C
rs11122614	1	229034068	A	G
rs16852835	1	229048928	C	T
rs3762404	1	229103128	C	T
rs1321130	1	229311024	C	T
rs2883720	1	229321736	C	T
rs16854012	1	229429623	A	G
rs16854388	1	229674883	A	C
rs1934909	1	229917902	T	C
rs4658883	1	229943390	C	T
rs2793093	1	229943696	G	A
rs2793091	1	229961231	G	A
rs16854957	1	229979516	A	C
rs11590192	1	229989468	C	T
rs9803690	1	229989968	A	G
rs11122348	1	230051140	C	T
rs9432014	1	230053752	A	G
rs1073179	1	230091797	G	A
rs701158	1	230139751	G	A
rs872624	1	230141523	A	G
rs821592	1	230160882	G	A
rs16855860	1	230178881	A	G
rs980989	1	230242818	G	T
rs9727625	1	230261992	C	T
rs12563935	1	230263968	A	C
rs1331052	1	230269360	A	C
rs2026298	1	230298958	T	C
rs9725346	1	230343936	A	G
rs9662589	1	230344234	A	C
rs9308491	1	230376662	A	G
rs16856677	1	230389995	C	T
rs10797563	1	230417445	C	T
rs11803212	1	230481716	A	G
rs12564542	1	230486242	A	G
rs946131	1	230505719	G	A
rs789367	1	230539555	G	T
rs586510	1	230558728	A	G
rs647578	1	230590065	G	A
rs10910460	1	230629355	C	T
rs16857696	1	230771342	G	T
rs12089765	1	230863776	A	G
rs16857865	1	230863836	C	T
rs12568268	1	230864527	C	T
rs12048236	1	231008874	A	G
rs10489577	1	231021449	G	A
rs9424602	1	231087191	A	G
rs10465473	1	231103008	C	T
rs2273675	1	231242384	C	A
rs6424273	1	231267490	A	G
rs6676695	1	231308213	A	G
rs10797601	1	231311499	C	T
rs7546115	1	231454189	G	T
rs10910120	1	231460871	C	T
rs1294264	1	231548273	G	A
rs4452987	1	231662028	C	T
rs1497090	1	231725913	A	G
rs780226	1	231735374	C	T
rs701226	1	231833682	C	T
rs611394	1	231878500	C	T
rs16859416	1	231896497	A	G
rs16859461	1	231923740	C	T
rs651210	1	231945904	C	T
rs12026196	1	231988458	A	G
rs1948501	1	232023966	A	G
rs7539340	1	232088162	A	G
rs4244366	1	232199041	A	G
rs10797527	1	232316904	A	G
rs6694267	1	232330498	A	G
rs12126340	1	232339941	G	T
rs604055	1	232437502	A	G
rs16842847	1	232477190	A	G
rs480039	1	232493101	G	A
rs477265	1	232493408	C	T
rs12136778	1	232502646	A	G
rs646610	1	232510597	T	C
rs3768288	1	232607170	T	C
rs270508	1	232664315	C	T
rs544470	1	232679673	C	T
rs2026044	1	232703218	T	C
rs1329125	1	232807503	T	C
rs607407	1	232836122	A	C
rs633269	1	232918019	T	C
rs12067652	1	232974711	C	T
rs12028581	1	232974793	C	T
rs2244398	1	233163795	G	A
rs6586361	1	233186005	G	T
rs10925482	1	233565886	A	G
rs12757197	1	233657182	A	G
rs508208	1	233794439	T	C
rs7535375	1	233979782	C	T
rs16832878	1	234052565	C	T
rs4660126	1	234144401	A	G
rs746997	1	234261804	A	G
rs12726441	1	234342754	A	G
rs10495370	1	234352185	G	T
rs10924293	1	234357655	A	G
rs6676840	1	234362829	C	T
rs6689479	1	234362945	A	G
rs4304570	1	234402272	A	G
rs941238	1	234461549	C	T
rs2812479	1	234504963	A	G
rs10495376	1	234527733	C	T
rs660351	1	234585805	G	A
rs645507	1	234639883	A	G
rs17582358	1	234682757	A	G
rs7512191	1	234688147	C	T
rs1266388	1	234691913	G	A
rs1041944	1	234778604	C	T
rs751589	1	234790732	A	G
rs16833998	1	234816745	C	T
rs652100	1	234904236	C	T
rs1366990	1	234948326	T	G
rs819639	1	234960222	A	G
rs7542508	1	234966641	A	G
rs10802558	1	234977966	C	T
rs10802563	1	235001582	A	G
rs10733118	1	235030633	C	T
rs10737812	1	235125451	C	T
rs16834527	1	235125821	C	T
rs1252101	1	235170243	C	T
rs6678625	1	235276626	C	T
rs1124814	1	235282679	G	A
rs7554607	1	235333226	A	G
rs2490365	1	235388537	T	C
rs870872	1	235450248	C	T
rs4659491	1	235499862	C	T
rs2997967	1	235667890	A	G
rs6661949	1	235670876	C	T
rs3766841	1	235740494	A	G
rs2618687	1	235743969	C	T
rs2805434	1	235752749	A	G
rs2127148	1	235790451	T	G
rs2061840	1	235790967	G	A
rs791543	1	235832693	A	G
rs16835926	1	236079797	A	G
rs790892	1	236083873	G	T
rs1341873	1	236099427	A	C
rs547984	1	236163509	C	A
rs1490279	1	236204271	A	C
rs598633	1	236291836	G	T
rs7553937	1	236422804	C	T
rs1287293	1	236434231	A	G
rs12040215	1	236455772	C	T
rs1021358	1	236610629	A	G
rs12118091	1	236643237	G	T
rs1342076	1	236699363	G	A
rs10802693	1	236705948	A	G
rs10495415	1	236750675	C	T
rs7516101	1	236792190	C	T
rs683070	1	236818258	A	C
rs499370	1	236818560	A	G
rs585622	1	236824948	C	T
rs535914	1	236829721	C	T
rs7517092	1	236837849	C	T
rs1553385	1	236884985	A	G
rs17552002	1	236956735	C	T
rs9428452	1	237232852	A	G
rs10754661	1	237267796	C	T
rs6667563	1	237270561	C	T
rs10925809	1	237296918	A	G
rs16837766	1	237330558	C	T
rs1027897	1	237330614	G	A
rs10495439	1	237349926	T	C
rs1912231	1	237363581	T	C
rs10495437	1	237364046	T	C
rs2039801	1	237422778	G	T
rs946637	1	237502000	T	C
rs4659542	1	237601193	C	T
rs946355	1	237725234	A	G
rs6690612	1	237847789	C	T
rs2355232	1	237893282	A	G
rs1867265	1	237906730	T	C
rs6703930	1	237991493	C	T
rs2841037	1	238001164	A	G
rs693948	1	238022299	T	C
rs685548	1	238061529	G	T
rs10925994	1	238081931	C	T
rs2217533	1	238114921	A	G
rs10399860	1	238131161	A	G
rs6701181	1	238136810	C	T
rs1471351	1	238181163	C	T
rs12119833	1	238207609	A	C
rs2169454	1	238218700	A	C
rs10495454	1	238257848	A	G
rs6429178	1	238292083	G	T
rs10754690	1	238294812	A	G
rs4659562	1	238306648	A	G
rs1982530	1	238365440	C	T
rs10926145	1	238381209	A	G
rs1037666	1	238425108	T	C
rs10926185	1	238491480	C	T
rs6673167	1	238515057	G	T
rs3795677	1	238559357	A	G
rs10495466	1	238575190	A	G
rs9725359	1	238599975	A	C
rs2152556	1	238669937	G	A
rs12410581	1	238677465	A	G
rs12096679	1	238678237	A	G
rs16840310	1	238760786	A	G
rs11578889	1	238840289	G	T
rs4659986	1	238866166	C	T
rs16840459	1	238876820	C	T
rs1418479	1	238998662	G	A
rs1380304	1	239083316	C	T
rs628208	1	239237600	A	G
rs538423	1	239266618	C	T
rs2678778	1	239309252	G	T
rs2815844	1	239314127	T	C
rs12024588	1	239346926	C	T
rs4339853	1	239347816	A	G
rs6662036	1	239454752	C	T
rs2815834	1	239467911	G	A
rs4359023	1	239470120	A	G
rs7512603	1	239561201	A	G
rs10802951	1	239573870	A	G
rs10926472	1	239600015	A	G
rs1592072	1	239605732	T	C
rs1557077	1	239616865	A	C
rs1557078	1	239616973	C	T
rs10926476	1	239621226	G	T
rs3014560	1	239647906	T	C
rs1891129	1	239653310	C	T
rs2994978	1	239700036	A	C
rs6693420	1	239717641	A	G
rs947306	1	239725982	T	C
rs11802956	1	239738261	C	T
rs2050516	1	239773156	C	T
rs11587924	1	239773725	C	T
rs2275163	1	239796677	C	T
rs6661311	1	239903600	A	G
rs12737686	1	239951352	C	T
rs6690359	1	239957663	A	G
rs11587279	1	239992859	C	T
rs10926579	1	240030661	C	T
rs2526697	1	240106752	G	A
rs7521516	1	240124163	C	T
rs10926604	1	240267870	A	G
rs6679053	1	240352327	C	T
rs192890	1	240394385	C	T
rs316896	1	240396437	T	C
rs1847097	1	240448407	T	C
rs10737874	1	240451661	C	T
rs3863747	1	240543878	G	A
rs1439524	1	240598242	G	A
rs2880314	1	240601698	C	T
rs10926708	1	240609496	A	G
rs2796135	1	240622572	C	T
rs2796077	1	240661491	A	G
rs10926756	1	240728663	C	T
rs7551349	1	240762262	C	T
rs10926794	1	240851612	C	T
rs1316440	1	240858333	G	A
rs1413211	1	240873483	T	C
rs12691546	1	240902792	C	T
rs10926819	1	240907531	C	T
rs10803073	1	240926303	C	T
rs6676375	1	240941508	C	T
rs10803075	1	240941582	A	G
rs9943068	1	241012792	C	T
rs1333691	1	241072609	T	C
rs2039838	1	241648937	A	G
rs2997494	1	241681304	A	G
rs7523742	1	241754773	A	G
rs1121276	1	241777030	T	C
rs475891	1	242192349	T	G
rs4658609	1	242222349	G	T
rs520971	1	242229317	C	T
rs1319790	1	242234859	C	T
rs3123390	1	242293263	A	G
rs12087666	1	242401130	C	T
rs4634891	1	242447174	C	T
rs678004	1	242526406	T	G
rs10803196	1	242543378	A	C
rs7541784	1	242817652	A	G
rs10465638	1	242852618	A	G
rs4658649	1	242921444	A	G
rs10927306	1	242951908	A	G
rs2134268	1	242982202	T	G
rs9727042	1	243005121	C	T
rs901666	1	243159455	G	A
rs4658680	1	243208879	A	G
rs4658690	1	243305618	C	T
rs4658702	1	243356734	A	G
rs4658446	1	243418930	A	G
rs6428904	1	243430046	A	G
rs10924173	1	243557263	A	G
rs6677662	1	243557314	A	G
rs528486	1	243631246	G	A
rs1768071	1	243634383	T	C
rs1173850	1	243657952	T	C
rs1093937	1	243675442	A	G
rs10802219	1	243765708	A	G
rs10924245	1	243800231	G	T
rs10924249	1	243837265	G	T
rs1715789	1	243846339	G	A
rs1771517	1	243848124	T	C
rs1538961	1	243893600	C	T
rs12407228	1	243966662	A	C
rs12121171	1	243973996	A	G
rs6687221	1	244006957	A	G
rs2275312	1	244157441	C	T
rs4654180	1	244215414	A	C
rs2485914	1	244287369	C	T
rs12144716	1	244334189	C	T
rs4654216	1	244396799	C	T
rs7526237	1	244964757	C	T
rs7513496	1	244973829	G	T
rs10924823	1	244998415	C	T
rs10924848	1	245059321	A	G
rs10802451	1	245094273	A	G
rs2800219	1	245122050	A	C
rs2255481	1	245263162	C	T
rs7549105	1	245271679	A	G
rs3844080	1	245373456	G	A
rs6691539	1	245439295	C	T
rs6693807	1	245460278	C	T
rs12023326	1	245537744	C	T
rs6426239	1	245553359	C	T
rs10924990	1	245574531	C	T
rs10399895	1	245633498	C	T
rs10737805	1	245634674	A	G
rs4353135	1	245683659	G	T
rs10737808	1	245689563	A	G
rs10925076	1	245769509	A	G
rs1151694	1	245795585	T	C
rs880143	1	245934736	T	C
rs11204644	1	245991996	A	G
rs1493257	1	246047487	G	T
rs10888287	1	246184039	G	T
rs6664332	1	246195552	A	G
rs6693866	1	246259734	A	G
rs6587439	1	246442693	C	T
rs11204620	1	246495261	C	T
rs4360553	1	246533715	A	G
rs4916176	1	246927264	A	C
rs12748771	1	247035552	C	T
rs11253562	10	148946	C	T
rs4881551	10	149076	A	G
rs10508201	10	281134	C	T
rs10903844	10	317832	A	C
rs2288681	10	363048	C	T
rs4881313	10	477973	C	T
rs4881399	10	557325	A	G
rs17221323	10	608685	C	T
rs7095189	10	616782	A	G
rs11253424	10	803426	C	T
rs2274375	10	839979	A	G
rs12249828	10	884838	C	T
rs947403	10	1006601	G	A
rs11250242	10	1090064	A	C
rs10794720	10	1146165	C	T
rs1871626	10	1156400	T	C
rs10903396	10	1208030	C	T
rs7087154	10	1234020	G	T
rs1392827	10	1234414	A	G
rs10794730	10	1237022	C	T
rs10903412	10	1304548	C	T
rs7096088	10	1319985	A	G
rs904962	10	1362501	C	T
rs2387653	10	1397826	C	T
rs10794749	10	1420022	A	C
rs17156341	10	1468227	C	T
rs10508209	10	1469049	A	G
rs4880511	10	1520884	A	C
rs10903467	10	1525739	C	T
rs10508211	10	1553135	A	G
rs12268030	10	1595715	A	G
rs6560740	10	1610356	G	T
rs2813381	10	1610625	A	G
rs10903496	10	1613734	A	G
rs10794768	10	1638439	C	T
rs7086346	10	1655821	A	G
rs10903516	10	1670786	C	T
rs4880904	10	1695508	A	G
rs17294054	10	1709372	A	G
rs11250741	10	1729576	C	T
rs10751815	10	1730199	C	T
rs6560762	10	1735254	A	G
rs4444002	10	1819825	A	G
rs11250787	10	1821994	C	T
rs4367871	10	1835059	C	T
rs4880930	10	1860359	A	G
rs10903569	10	1887722	A	G
rs4077784	10	1892429	G	A
rs9919410	10	1892486	C	T
rs17222231	10	1943471	A	G
rs1335314	10	2011054	T	C
rs4880974	10	2144212	C	T
rs6560802	10	2185461	A	G
rs12570606	10	2189165	C	T
rs10508223	10	2190068	C	T
rs10508224	10	2190634	A	G
rs6560804	10	2246239	A	G
rs10903698	10	2246452	A	C
rs1000416	10	2246731	C	T
rs9651405	10	2259560	A	C
rs2065528	10	2281574	G	A
rs10903729	10	2314132	A	G
rs10508226	10	2331722	C	T
rs7099701	10	2353832	A	C
rs7087615	10	2363295	C	T
rs1886950	10	2430211	G	A
rs2765689	10	2440237	T	C
rs7906049	10	2457249	A	G
rs10903763	10	2458408	A	G
rs12780201	10	2470445	A	G
rs9732234	10	2509544	C	T
rs2452199	10	2527042	G	A
rs2388264	10	2583967	A	G
rs2388268	10	2585331	C	T
rs2388251	10	2610997	A	G
rs2388288	10	2617161	A	G
rs11251392	10	2625863	C	T
rs10508240	10	2719953	A	G
rs1931865	10	2743676	G	A
rs1537615	10	2772741	C	T
rs7093433	10	2773225	C	T
rs2388395	10	2782650	A	G
rs7912220	10	2930827	C	T
rs2388595	10	3128009	C	T
rs2306310	10	3166363	A	C
rs1053000	10	3168881	C	T
rs7094698	10	3173747	A	G
rs4881109	10	3175237	A	G
rs7924157	10	3179115	C	T
rs4242746	10	3192065	C	T
rs7078068	10	3209445	C	T
rs2814918	10	3256295	C	T
rs4242751	10	3297509	A	G
rs7078918	10	3297920	C	T
rs12766986	10	3325061	C	T
rs722828	10	3379934	A	C
rs1337381	10	3380320	C	T
rs1570854	10	3408124	C	T
rs11251914	10	3516686	C	T
rs694782	10	3523684	G	A
rs705468	10	3648434	A	G
rs7098140	10	3672002	C	T
rs11252020	10	3713609	G	T
rs1872758	10	3734925	G	A
rs7078384	10	3765054	A	G
rs7094917	10	3768825	C	T
rs7071559	10	3801042	C	T
rs2171302	10	3805292	C	T
rs1872757	10	3835365	C	T
rs4881235	10	3952232	C	T
rs11252333	10	4123306	A	G
rs4881282	10	4125785	A	G
rs1885477	10	4154366	C	T
rs12248154	10	4246165	C	T
rs1998328	10	4255108	C	T
rs12248770	10	4362629	A	C
rs7914563	10	4378133	A	G
rs10904247	10	4423008	C	T
rs1751308	10	4434521	G	A
rs722920	10	4484108	T	G
rs313478	10	4565807	T	C
rs7079674	10	4572015	A	G
rs313474	10	4575838	C	T
rs374802	10	4594549	C	T
rs7080649	10	4721081	C	T
rs11252716	10	4790140	C	T
rs1901632	10	4803211	C	A
rs2397989	10	4836626	G	A
rs2961594	10	4837924	T	C
rs7071257	10	4916008	C	T
rs4339935	10	4976044	G	T
rs11252934	10	5124416	C	T
rs1937920	10	5151955	G	A
rs2398103	10	5196096	C	T
rs11253042	10	5236584	A	C
rs4881411	10	5236939	A	G
rs7895816	10	5276600	C	T
rs7097810	10	5315154	C	T
rs9423590	10	5315687	A	G
rs7475343	10	5339871	C	T
rs10752011	10	5383936	C	T
rs10737000	10	5499387	C	T
rs10904511	10	5501869	A	C
rs7474671	10	5544958	C	T
rs12572508	10	5570628	C	T
rs11259742	10	5687084	C	T
rs4748295	10	5687948	A	C
rs1539445	10	5691769	G	A
rs1567705	10	5855114	T	C
rs10795544	10	5860903	A	C
rs6602259	10	5884634	C	T
rs1858447	10	5892236	C	T
rs2203197	10	5944924	C	T
rs6602312	10	5966937	A	C
rs7902223	10	5987566	A	C
rs646490	10	5991611	T	G
rs7918162	10	6014310	A	G
rs12774228	10	6017281	C	T
rs633930	10	6017941	T	C
rs2669130	10	6022583	C	T
rs8177600	10	6065069	T	C
rs7077401	10	6065884	A	G
rs6602360	10	6069732	A	G
rs11256258	10	6073421	A	G
rs4749926	10	6125318	A	G
rs10905669	10	6132099	C	T
rs6602437	10	6170083	C	T
rs4750190	10	6339779	A	G
rs4750200	10	6348652	A	G
rs1544198	10	6354227	G	A
rs11257741	10	6354728	A	G
rs17152987	10	6358464	A	G
rs7896594	10	6362235	A	G
rs1557106	10	6402226	G	A
rs744254	10	6432854	G	A
rs582052	10	6509161	G	T
rs4750439	10	6509330	C	T
rs2453	10	6509679	T	C
rs2236380	10	6509823	G	A
rs501878	10	6566503	T	G
rs6602745	10	6576558	C	T
rs650652	10	6580729	A	G
rs596866	10	6590205	G	A
rs11259403	10	6612231	C	T
rs7072496	10	6648319	C	T
rs1556003	10	6674626	T	C
rs11254023	10	6766709	A	G
rs2387595	10	6767544	C	T
rs7896871	10	6771382	A	G
rs1442721	10	6811963	C	T
rs353206	10	6824006	T	C
rs413721	10	6836085	C	T
rs11254765	10	6899850	A	G
rs1822283	10	6964282	T	G
rs12416288	10	6996719	G	T
rs2490689	10	7009822	C	T
rs11254958	10	7111036	C	T
rs11254963	10	7115639	C	T
rs11254971	10	7136011	C	T
rs9424004	10	7156454	C	T
rs2462712	10	7270530	G	T
rs942433	10	7276326	G	T
rs10905148	10	7356655	A	G
rs7076111	10	7356969	A	G
rs1359780	10	7385449	C	T
rs684903	10	7438806	C	T
rs2249698	10	7504995	A	C
rs768953	10	7512088	C	T
rs2253927	10	7516650	A	G
rs1537632	10	7657816	C	T
rs4747540	10	7684255	A	C
rs1537626	10	7693130	G	A
rs10508331	10	7695671	C	T
rs10905203	10	7708643	C	T
rs1334722	10	7715013	A	G
rs7080582	10	7718633	C	T
rs11255267	10	7737510	A	G
rs10752116	10	7784316	C	T
rs11255338	10	7836897	A	G
rs17143029	10	7921489	A	G
rs7921606	10	7925852	C	T
rs578268	10	8123894	C	T
rs1058240	10	8156604	A	G
rs1244159	10	8178281	A	G
rs1514232	10	8182713	C	T
rs2798832	10	8226099	C	T
rs17376977	10	8242962	A	C
rs1999975	10	8243481	G	T
rs10737028	10	8364053	A	C
rs10795618	10	8394150	A	G
rs1892064	10	8401217	A	G
rs1415880	10	8417258	C	T
rs11255657	10	8446825	C	T
rs998139	10	8465537	G	A
rs1002654	10	8488758	G	A
rs10905357	10	8489333	C	T
rs4749759	10	8527422	C	T
rs4747793	10	8532797	C	T
rs10508353	10	8543688	G	T
rs10795626	10	8549550	C	T
rs4749775	10	8588146	A	G
rs2646437	10	8606317	G	A
rs1409124	10	8621232	G	A
rs4749783	10	8626833	G	T
rs4747806	10	8678241	C	T
rs6602329	10	8700101	C	T
rs1334553	10	8733175	T	C
rs11255878	10	8807951	A	C
rs1243411	10	9009808	C	A
rs10508373	10	9014167	C	T
rs1243400	10	9016664	G	A
rs1361777	10	9062270	C	T
rs2476175	10	9114133	C	T
rs17434960	10	9148564	C	T
rs1149938	10	9240108	G	T
rs1570660	10	9376240	G	A
rs10905538	10	9415161	A	G
rs1150044	10	9415982	A	G
rs9804388	10	9423634	A	C
rs17146207	10	9662849	A	G
rs10795735	10	9754931	A	G
rs17146434	10	9847133	C	T
rs10508388	10	9847838	C	A
rs17647577	10	9910875	A	G
rs2153297	10	9950348	C	T
rs10508384	10	10002537	T	G
rs4749929	10	10198662	G	T
rs12255818	10	10202939	C	T
rs991956	10	10211648	T	C
rs7083994	10	10268690	A	G
rs11256530	10	10289903	C	T
rs1572124	10	10315802	T	C
rs10795783	10	10343953	A	C
rs7896031	10	10443474	A	G
rs10508403	10	10448081	C	T
rs2255921	10	10454072	C	T
rs7894041	10	10503207	G	T
rs7896224	10	10513853	C	T
rs2247652	10	10589633	G	A
rs11256676	10	10641866	A	G
rs7085082	10	10642452	C	T
rs7096494	10	10647503	C	T
rs1327860	10	10772118	T	C
rs998789	10	10858093	G	A
rs9424099	10	10893354	G	T
rs4749995	10	10914414	A	G
rs1015087	10	10988229	T	G
rs11256897	10	10992859	G	T
rs201100	10	11064755	A	G
rs1291882	10	11131331	A	G
rs7907550	10	11171558	A	G
rs1291818	10	11172196	C	T
rs10490955	10	11176008	G	A
rs1291822	10	11176509	A	G
rs660676	10	11255317	C	T
rs658469	10	11261372	C	T
rs596406	10	11264671	C	T
rs2765974	10	11328424	C	A
rs2765986	10	11354775	G	A
rs17454012	10	11377324	A	G
rs1875594	10	11385351	C	T
rs2246449	10	11396166	T	C
rs2378991	10	11409256	A	G
rs7098278	10	11428849	C	T
rs11257078	10	11475212	A	G
rs11257202	10	11705337	G	T
rs4747928	10	11801904	C	T
rs7072888	10	12275717	C	T
rs17565905	10	12279950	A	G
rs1317549	10	12285320	T	G
rs10906115	10	12355003	A	G
rs17476117	10	12369408	A	G
rs11257695	10	12385446	C	T
rs1892302	10	12486578	C	T
rs1111056	10	12508143	G	A
rs2768438	10	12575062	C	T
rs2815652	10	12594197	T	C
rs17571397	10	12612619	C	T
rs2768463	10	12613112	A	G
rs2815637	10	12624519	T	C
rs7911208	10	12680803	C	T
rs11596728	10	12685893	C	T
rs11257917	10	12699290	G	T
rs10906199	10	12747804	C	T
rs2399864	10	12783648	T	C
rs723210	10	12802482	A	C
rs4750253	10	12818978	A	G
rs3781076	10	12854906	T	C
rs4747999	10	12872599	A	G
rs928337	10	12875051	A	G
rs17152268	10	12876488	A	C
rs15980	10	12917013	G	A
rs1888665	10	12973932	A	C
rs12266955	10	12989085	G	T
rs1251007	10	13016294	T	C
rs604772	10	13096593	C	T
rs618640	10	13097409	C	T
rs11258156	10	13127323	C	T
rs7900633	10	13188473	A	G
rs17512962	10	13209072	A	G
rs825411	10	13209380	G	A
rs10796028	10	13209518	G	T
rs7919563	10	13210298	A	C
rs10906308	10	13210473	A	G
rs3765520	10	13264892	T	G
rs10906320	10	13282791	C	T
rs12779658	10	13292838	C	T
rs4750340	10	13360854	A	G
rs500800	10	13368254	T	C
rs10752292	10	13387827	A	G
rs7475361	10	13413722	A	G
rs10508460	10	13487772	A	C
rs4750359	10	13531580	A	G
rs9329342	10	13572654	C	T
rs12770479	10	13577210	A	G
rs7917804	10	13580543	C	T
rs4748045	10	13622522	A	G
rs7913419	10	13626633	A	G
rs4279918	10	13645374	C	T
rs7089227	10	13707737	G	T
rs7089243	10	13707784	A	G
rs10508463	10	13724849	C	T
rs4748050	10	13746414	G	T
rs943101	10	13769432	A	C
rs10796113	10	13770010	A	G
rs2031609	10	13780557	C	T
rs2015015	10	13806698	A	G
rs17153925	10	13837859	C	T
rs7910196	10	13850065	A	G
rs11258614	10	13871879	A	G
rs3740121	10	13878610	G	A
rs11258624	10	13881774	C	T
rs7096973	10	13940077	C	T
rs1026580	10	14021168	C	T
rs2797878	10	14026069	T	C
rs12240404	10	14028904	C	T
rs4354606	10	14029033	A	G
rs1993742	10	14029230	T	C
rs2926876	10	14029305	T	C
rs12358733	10	14056296	A	G
rs7893591	10	14171767	A	G
rs7914647	10	14230045	C	T
rs1218397	10	14324480	G	A
rs4750496	10	14324612	A	G
rs11258982	10	14342372	G	T
rs1218444	10	14408837	G	T
rs684097	10	14441263	C	T
rs11259035	10	14449675	G	T
rs652228	10	14452090	C	T
rs11259131	10	14554067	G	T
rs10508474	10	14571536	C	T
rs7922221	10	14612650	A	G
rs11259176	10	14629246	C	T
rs8181403	10	14719864	A	G
rs7922151	10	14738516	C	T
rs10508481	10	14740476	A	G
rs11259260	10	14756522	C	T
rs12264162	10	14765460	C	T
rs4750552	10	14771455	C	T
rs11259283	10	14780819	G	T
rs10906752	10	14818107	A	G
rs11259333	10	14857073	C	T
rs6602768	10	14914698	A	G
rs10906798	10	15100282	A	G
rs10906823	10	15167993	C	T
rs10906841	10	15243281	C	T
rs10906857	10	15279504	A	G
rs10796267	10	15332012	C	T
rs17358476	10	15374829	C	T
rs6602832	10	15378618	A	C
rs2352776	10	15410042	C	T
rs17293523	10	15416863	C	T
rs11598126	10	15533257	C	T
rs878321	10	15597121	G	A
rs878319	10	15597327	G	A
rs11819080	10	15671357	A	G
rs10508489	10	15702396	C	T
rs9333114	10	15742998	C	A
rs10508492	10	15744876	A	G
rs1592035	10	15816245	G	A
rs4748204	10	15833865	C	T
rs7905686	10	15837406	C	T
rs1010242	10	16011241	G	A
rs7079379	10	16062401	A	G
rs2015326	10	16110918	G	T
rs10795339	10	16114314	A	C
rs2483506	10	16217645	T	C
rs11253822	10	16237273	A	C
rs10508504	10	16339976	C	T
rs1340129	10	16354723	C	A
rs11253931	10	16434195	C	T
rs10795384	10	16472803	G	T
rs1342335	10	16475557	C	T
rs10795393	10	16503316	A	G
rs7915486	10	16559769	A	G
rs10508512	10	16572580	A	G
rs6602133	10	16609478	C	T
rs7095203	10	16630765	A	G
rs9651521	10	16726951	A	G
rs7089460	10	16738606	G	T
rs7088378	10	16751018	C	T
rs7899419	10	16751463	A	G
rs11254170	10	16833445	C	T
rs2124107	10	16861362	C	T
rs921742	10	16891414	A	C
rs921743	10	16891438	A	C
rs7076779	10	16892673	A	G
rs11254244	10	16927928	C	T
rs10904831	10	16971350	C	T
rs780844	10	16971471	C	A
rs780807	10	16988183	G	A
rs11254275	10	17002358	A	G
rs11254294	10	17033583	A	G
rs2271470	10	17036690	C	T
rs10795434	10	17036972	C	T
rs10508517	10	17037897	A	G
rs4748330	10	17038535	A	G
rs7072049	10	17069941	C	T
rs10904861	10	17070781	C	T
rs9665553	10	17144179	A	G
rs7075040	10	17161703	G	T
rs2281649	10	17196533	T	C
rs10752073	10	17304492	C	T
rs17140331	10	17319035	A	G
rs5009752	10	17344934	C	T
rs359288	10	17370186	C	T
rs1556056	10	17562705	G	A
rs1753371	10	17577372	G	A
rs2884128	10	17621163	C	T
rs17141364	10	17668803	A	G
rs7070601	10	17682050	A	G
rs7099037	10	18326599	A	G
rs11818989	10	18327820	G	T
rs1935499	10	18415180	T	G
rs11593318	10	18519204	A	G
rs16916944	10	18521050	C	T
rs2482100	10	18521086	G	A
rs1277767	10	18538404	A	G
rs1779246	10	18546917	G	A
rs10828424	10	18619743	A	G
rs7093791	10	18663469	A	G
rs12240995	10	18677238	A	C
rs1277840	10	18681847	C	T
rs16917194	10	18685453	C	T
rs11013860	10	18694033	A	C
rs7069531	10	18723273	A	G
rs11014144	10	18744782	A	G
rs10828679	10	18751294	A	G
rs10828726	10	18784954	A	G
rs10828879	10	18875360	A	G
rs10828975	10	18926267	C	T
rs1880682	10	18972178	G	A
rs16917589	10	18972353	A	G
rs10829156	10	18990561	C	T
rs7079742	10	19016665	G	T
rs16917736	10	19066313	A	G
rs1329237	10	19155159	C	T
rs11008051	10	19334482	A	G
rs9417900	10	19484188	C	T
rs12573393	10	19506350	G	T
rs10437405	10	19575665	A	G
rs1889513	10	19587478	G	T
rs2496096	10	19636183	A	G
rs1591345	10	19685245	G	A
rs10494867	10	19849680	C	A
rs3852477	10	19892650	G	T
rs16919073	10	19898524	A	C
rs11010496	10	19905038	A	G
rs3852483	10	19939967	A	G
rs16919171	10	19944636	C	T
rs7906876	10	19960940	A	C
rs1326983	10	19976417	T	C
rs7087709	10	19981033	A	G
rs650063	10	20027650	T	C
rs9417254	10	20055938	C	T
rs2481940	10	20179728	A	G
rs1830994	10	20210760	C	T
rs17758552	10	20248686	C	T
rs716829	10	20307711	C	T
rs10458694	10	20447186	A	G
rs10508616	10	20502090	C	T
rs4748641	10	20507435	A	G
rs2358873	10	20516089	G	T
rs10508619	10	20541158	C	T
rs7083165	10	20556593	C	T
rs11011957	10	20644383	G	T
rs1571944	10	20645194	G	T
rs1412558	10	20679847	A	G
rs914672	10	20687518	C	T
rs16920492	10	20747068	C	T
rs12572139	10	20841599	A	G
rs2359536	10	20939614	C	T
rs2147871	10	20989831	A	G
rs6415962	10	21005959	A	G
rs16920893	10	21023860	A	G
rs7075945	10	21028784	C	T
rs16920908	10	21032177	G	T
rs12250181	10	21037751	A	G
rs1528183	10	21054965	A	C
rs10828118	10	21064613	A	G
rs11012309	10	21073938	C	T
rs11012358	10	21175436	A	G
rs703088	10	21180261	A	C
rs788957	10	21211860	G	A
rs4575164	10	21246485	C	T
rs491386	10	21381624	G	A
rs893881	10	21389374	G	A
rs11594335	10	21509853	C	T
rs1841530	10	21520279	G	A
rs7915114	10	21780646	C	T
rs11012716	10	21802273	A	G
rs10828264	10	22057551	A	G
rs10740997	10	22309853	C	T
rs6482199	10	22377758	A	G
rs7913154	10	22610397	A	G
rs6482214	10	22764206	A	G
rs2559523	10	22933252	A	G
rs16922601	10	23022482	C	T
rs6482235	10	23062972	C	T
rs7091875	10	23070288	A	G
rs7922014	10	23089145	C	T
rs2222870	10	23191070	C	T
rs17440393	10	23277574	A	G
rs10828389	10	23318053	G	T
rs7902903	10	23398083	C	T
rs7427	10	23448284	C	T
rs7090625	10	23464283	A	G
rs12414475	10	23701297	C	T
rs7912255	10	23849343	C	T
rs7098881	10	24051785	A	C
rs4626976	10	24143351	C	T
rs3906205	10	24194222	C	T
rs4529808	10	24256162	C	T
rs12782619	10	24314779	C	T
rs10508667	10	24321023	C	T
rs1326644	10	24435153	A	G
rs16924302	10	24448404	A	G
rs12413189	10	24563795	A	C
rs11013998	10	24593631	A	G
rs442463	10	24654563	T	C
rs10828629	10	24672141	A	C
rs1932595	10	24700652	A	G
rs1556401	10	24734721	G	A
rs17514203	10	24757506	C	T
rs10508674	10	24760831	A	G
rs7090837	10	24846637	A	G
rs10828727	10	25267994	C	T
rs10508687	10	25365943	T	C
rs1124017	10	25366110	A	G
rs12255058	10	25411366	C	T
rs2807231	10	25555073	G	A
rs10508689	10	25562286	A	G
rs2807256	10	25595320	G	A
rs7923252	10	25595986	C	T
rs558947	10	25634799	A	G
rs7918180	10	25655338	A	G
rs10508693	10	25733432	G	T
rs956088	10	25746238	T	G
rs11014558	10	25768499	G	T
rs3005188	10	25819141	C	A
rs1329255	10	25821413	G	A
rs10508697	10	25829102	G	T
rs16926123	10	25905750	A	G
rs11014640	10	25957915	C	T
rs2437392	10	26153500	G	T
rs2437401	10	26156850	G	A
rs7100118	10	26216057	A	G
rs6482521	10	26265542	A	C
rs4749090	10	26344078	A	C
rs16926660	10	26523271	A	G
rs16926664	10	26525619	C	T
rs8190650	10	26570673	A	G
rs10828979	10	26695045	A	C
rs11015141	10	26838469	C	T
rs10829015	10	26844248	A	C
rs787052	10	26862831	T	C
rs10741112	10	26863051	C	T
rs6482566	10	26916278	C	T
rs1009273	10	26995604	G	A
rs10508720	10	27054473	G	T
rs4749184	10	27060574	A	G
rs2448111	10	27061012	T	C
rs11015279	10	27104654	C	T
rs7073300	10	27172998	C	T
rs3928123	10	27267174	G	T
rs4749210	10	27290476	C	T
rs11015427	10	27291815	C	T
rs7896781	10	27295757	C	T
rs7918793	10	27537197	A	G
rs651134	10	27589967	T	C
rs10490914	10	27673778	A	G
rs2477341	10	27753531	A	G
rs12572763	10	27774726	A	G
rs2505300	10	27830113	C	T
rs2815560	10	28018036	A	G
rs11006719	10	28123511	G	T
rs11006736	10	28161143	A	C
rs4749273	10	28219059	C	T
rs1970631	10	28271741	G	A
rs7074562	10	28278842	C	T
rs4747610	10	28338694	A	G
rs4511196	10	28342849	A	G
rs2249120	10	28366781	A	G
rs12776665	10	28440841	A	C
rs1986268	10	28463210	C	T
rs4317882	10	28464183	A	G
rs7101051	10	28494576	A	C
rs7096944	10	28510839	C	T
rs11006970	10	28592174	A	G
rs7100619	10	28604933	A	C
rs3936497	10	28619975	A	G
rs1148178	10	28655579	C	A
rs7085106	10	28774361	C	T
rs16928895	10	28774661	C	T
rs2998285	10	28833245	G	A
rs332176	10	28945085	A	G
rs332114	10	28965707	A	C
rs2480552	10	28981062	C	T
rs11007187	10	28985730	C	T
rs787116	10	29074879	C	T
rs1773881	10	29223278	A	G
rs703031	10	29243993	C	T
rs12767457	10	29260297	A	G
rs1248417	10	29302080	A	G
rs1335698	10	29312743	C	T
rs1763383	10	29347434	G	A
rs1763430	10	29396722	C	T
rs1144522	10	29421508	A	C
rs17392645	10	29563752	G	T
rs2532772	10	29585207	T	G
rs2488264	10	29609361	C	T
rs2488265	10	29609547	A	G
rs10763707	10	29634797	C	T
rs16930152	10	29642204	A	G
rs11007522	10	29642342	A	G
rs6481579	10	29725998	C	T
rs7089591	10	29849297	C	T
rs12267267	10	29891219	C	T
rs7091361	10	29895192	A	G
rs7903861	10	29904747	A	G
rs1777331	10	29957509	A	G
rs11007712	10	30049346	A	G
rs11007716	10	30054429	C	T
rs1247098	10	30081112	C	T
rs1927461	10	30084320	C	T
rs4376805	10	30134204	A	G
rs1109609	10	30210998	C	T
rs2776632	10	30252761	G	A
rs10826733	10	30256536	A	C
rs2795593	10	30273443	C	T
rs17294794	10	30274252	C	T
rs1756750	10	30280212	T	C
rs1774240	10	30331969	C	T
rs11598974	10	30348681	A	G
rs12777578	10	30364734	C	T
rs12220246	10	30438125	C	T
rs2066341	10	30451259	C	T
rs2488005	10	30521452	A	G
rs11007930	10	30528951	A	G
rs303436	10	30771899	A	C
rs598009	10	30774889	A	G
rs619864	10	30790956	C	T
rs745453	10	30831947	A	G
rs728975	10	30832782	G	A
rs4749562	10	30858830	A	G
rs7090979	10	30893420	A	G
rs7092615	10	30902186	C	T
rs16931765	10	30927958	A	C
rs12248774	10	30928141	C	T
rs388508	10	30944390	C	T
rs3122344	10	30969266	A	G
rs7078126	10	31024312	C	T
rs1494134	10	31057878	C	T
rs17295437	10	31189551	C	T
rs2934649	10	31266425	G	T
rs2793104	10	31347380	A	G
rs793096	10	31425455	T	C
rs2797914	10	31471425	T	C
rs1764443	10	31486328	T	C
rs1250294	10	31497285	T	C
rs793081	10	31505313	T	G
rs7091901	10	31506161	C	T
rs10733999	10	31921743	A	G
rs703069	10	31974003	A	C
rs2797129	10	31979491	A	G
rs796134	10	32002577	A	G
rs796127	10	32008735	T	C
rs10508765	10	32008789	A	G
rs10508768	10	32132383	G	T
rs172431	10	32366043	A	G
rs17487587	10	32373853	C	T
rs211330	10	32408595	A	G
rs2998074	10	32468242	C	T
rs2769202	10	32564904	T	C
rs2490527	10	32711123	A	G
rs1763788	10	32957859	T	C
rs7899442	10	32995111	A	G
rs1762529	10	33008086	T	C
rs2488320	10	33238917	C	T
rs11009157	10	33282407	A	G
rs2475193	10	33312139	G	A
rs12240393	10	33424122	A	G
rs2666266	10	33429358	G	T
rs11009230	10	33442397	C	T
rs734186	10	33524835	G	A
rs2269087	10	33570091	T	C
rs10490938	10	33588382	T	C
rs11819443	10	33594248	C	T
rs2150686	10	33689029	T	C
rs2785262	10	33727661	A	C
rs4934972	10	33821434	A	G
rs1902411	10	33825481	C	T
rs765037	10	33878418	C	T
rs7915467	10	33907312	C	T
rs11009454	10	33909963	C	T
rs11594539	10	33947178	C	T
rs4129050	10	34038638	T	C
rs2253574	10	34111849	A	G
rs999142	10	34269329	A	G
rs1972897	10	34503384	A	C
rs1111267	10	34567393	A	C
rs11009696	10	34578569	C	T
rs3781128	10	34660226	C	T
rs3851068	10	34744080	C	T
rs7477871	10	34837591	C	T
rs773970	10	34853748	A	G
rs10508808	10	34954177	C	T
rs2490806	10	34958556	C	T
rs2031335	10	34972234	T	C
rs7080111	10	35054462	C	T
rs2492448	10	35235412	A	G
rs10827475	10	35291231	C	T
rs11599920	10	35547170	G	T
rs10508818	10	35813315	A	G
rs10827512	10	35855733	A	G
rs2474755	10	35914901	T	C
rs12267250	10	35917492	C	T
rs7899248	10	35918798	C	T
rs596815	10	36002893	G	A
rs10508819	10	36119299	C	T
rs708428	10	36233782	T	G
rs7069154	10	36258370	A	G
rs771872	10	36293692	G	A
rs11010390	10	36386765	C	T
rs10827617	10	36511691	A	C
rs315630	10	36514828	C	A
rs315580	10	36524342	C	T
rs7905625	10	36672545	C	T
rs17615892	10	36675415	A	G
rs1632588	10	36678280	T	G
rs10827631	10	36688572	C	T
rs2384598	10	36706518	A	G
rs2245720	10	36766477	G	T
rs3924753	10	36793219	G	A
rs2483008	10	36899882	G	A
rs944733	10	36941238	C	T
rs11010839	10	37088766	A	G
rs2505171	10	37363792	A	G
rs1933748	10	37538233	T	C
rs1200875	10	37545198	T	C
rs1938417	10	37727526	A	C
rs2505693	10	37744976	A	G
rs2224371	10	37919016	A	G
rs734512	10	38013078	T	C
rs11011346	10	38049489	C	T
rs2749592	10	38298848	C	A
rs2505860	10	42227207	A	G
rs2900957	10	42240329	T	G
rs702371	10	42558251	A	G
rs11239762	10	42582267	A	G
rs3982199	10	42596298	T	C
rs3121323	10	42697172	A	G
rs1774186	10	42714989	C	T
rs788261	10	42757976	C	T
rs17432714	10	42846029	A	C
rs7092548	10	42990811	C	T
rs1254964	10	43015055	T	C
rs2243492	10	43169364	C	T
rs3122227	10	43308279	C	T
rs2999241	10	43341775	A	G
rs17154173	10	43515473	G	T
rs7906426	10	43627613	A	G
rs10899929	10	43693198	A	G
rs4948582	10	43755252	C	T
rs17154903	10	43839414	C	T
rs1492712	10	43852144	T	C
rs10508882	10	43918064	A	G
rs268274	10	43952268	C	T
rs11238892	10	43991200	C	T
rs1746048	10	44095830	C	T
rs1253752	10	44327137	G	T
rs17406863	10	44327379	C	T
rs2793299	10	44598598	T	C
rs1332622	10	44740082	G	A
rs10751362	10	44751327	A	C
rs11239352	10	44893651	A	G
rs1856591	10	44918624	C	T
rs7914816	10	45010763	C	T
rs1122801	10	45071698	G	A
rs7088096	10	47079558	G	T
rs4926057	10	47098898	C	T
rs11204215	10	48039161	A	C
rs11599914	10	48043380	A	G
rs762454	10	48047252	T	C
rs878263	10	48076182	C	T
rs896570	10	48213641	G	A
rs11101285	10	49167438	C	T
rs11812546	10	49371390	A	G
rs1867588	10	49453546	T	C
rs10219012	10	49541502	C	T
rs17011106	10	49581707	A	G
rs1904601	10	49590614	G	T
rs6537576	10	49649839	C	T
rs12220888	10	49651415	C	T
rs726786	10	49668575	G	T
rs12242220	10	49698112	A	G
rs877819	10	49712957	A	G
rs2671692	10	49767825	A	G
rs7911009	10	49808465	C	T
rs12269023	10	49963462	A	G
rs4488117	10	49979911	C	T
rs11101083	10	50184259	A	G
rs10857488	10	50293901	C	T
rs3750751	10	50335934	T	C
rs4253077	10	50392975	C	A
rs3810950	10	50494625	A	G
rs1917810	10	50540077	A	G
rs867687	10	50547271	G	A
rs7100934	10	50602377	C	T
rs11101224	10	50620982	A	G
rs7921218	10	50780285	G	T
rs10994675	10	51233999	A	G
rs10824914	10	51465401	C	T
rs7076242	10	51672210	A	C
rs2574976	10	51787274	T	C
rs10508927	10	51797457	A	G
rs2060560	10	51797489	C	T
rs920136	10	51803600	A	G
rs1203410	10	51866951	C	A
rs4935712	10	51929419	C	T
rs2144862	10	51930404	A	G
rs16937775	10	51936693	A	G
rs2983352	10	51961614	C	T
rs10826161	10	51966841	C	T
rs3011710	10	52018900	G	T
rs16906575	10	52036569	C	T
rs10821871	10	52254116	C	T
rs17591964	10	52305246	A	G
rs2816838	10	52384765	T	C
rs2660214	10	52402458	C	T
rs2816835	10	52422640	C	A
rs2339678	10	52520199	T	C
rs4935222	10	52528279	A	G
rs7097013	10	52546057	A	C
rs12240684	10	52695212	A	G
rs7091469	10	52742174	C	T
rs17531066	10	52870282	G	T
rs293281	10	52887528	A	G
rs293282	10	52887566	A	G
rs10508938	10	52887821	C	T
rs10508940	10	52888932	C	T
rs986401	10	52921712	C	T
rs7921499	10	52922321	C	T
rs1922128	10	53017940	G	A
rs1922127	10	53018054	T	C
rs10998465	10	53036186	A	G
rs10762344	10	53167428	A	G
rs4568954	10	53180467	A	G
rs1937696	10	53262509	C	T
rs6480546	10	53318550	C	T
rs1937683	10	53349066	C	T
rs16925106	10	53378392	A	C
rs7915024	10	53419962	A	G
rs10762543	10	53462582	A	C
rs17560636	10	53473761	A	C
rs1904006	10	53479033	C	T
rs4411238	10	53491244	C	T
rs10824034	10	53527854	A	G
rs10508964	10	53639994	T	C
rs11001444	10	53712562	A	G
rs2288335	10	53749060	A	G
rs1194683	10	53798419	C	A
rs11001909	10	53836193	A	G
rs1194649	10	53839390	G	A
rs11002107	10	53877471	C	T
rs1194742	10	53883556	G	A
rs10740487	10	54043297	A	C
rs12571712	10	54171338	C	T
rs10508975	10	54186337	A	G
rs920727	10	54188974	C	T
rs11003134	10	54208165	A	C
rs10762885	10	54215596	A	G
rs11003285	10	54387193	G	T
rs7093161	10	54524447	A	G
rs2384124	10	54567756	G	A
rs12571782	10	54568138	A	C
rs1903942	10	54594618	T	C
rs2133470	10	54807327	A	G
rs12412561	10	54839547	C	T
rs1198121	10	54859985	G	A
rs1198119	10	54860331	G	A
rs16937446	10	54906079	G	T
rs368703	10	54999118	T	C
rs1932011	10	55027142	A	C
rs17346	10	55053430	G	T
rs9416286	10	55059036	C	T
rs7906396	10	55061615	C	T
rs17696599	10	55075252	C	T
rs7067829	10	55075702	A	G
rs1565344	10	55075982	T	C
rs7100273	10	55080007	C	T
rs9416295	10	55083122	C	T
rs2488572	10	55093553	G	A
rs1361805	10	55106708	A	C
rs6481038	10	55176703	A	G
rs2211440	10	55220376	G	A
rs1954342	10	55221080	C	A
rs16937761	10	55232182	A	G
rs16937774	10	55247028	A	C
rs12263108	10	55272546	A	C
rs11003889	10	55293235	C	T
rs1900425	10	55308746	A	G
rs10825150	10	55315959	C	T
rs2593122	10	55327026	T	C
rs10825157	10	55327425	C	T
rs5003374	10	55436434	C	T
rs7095441	10	55541329	C	T
rs7920089	10	55576118	A	G
rs17646169	10	55592382	C	T
rs10763079	10	55605400	A	G
rs11004121	10	55607489	C	T
rs4082042	10	55634457	A	G
rs11004142	10	55642037	A	C
rs7917091	10	55684541	A	G
rs1857129	10	55823642	A	G
rs1774662	10	55852445	C	T
rs2891523	10	55855907	C	T
rs7476422	10	55874297	G	T
rs1832879	10	55878340	C	T
rs1219786	10	55973325	T	G
rs10825350	10	55974072	A	C
rs2482814	10	55974180	C	T
rs1937419	10	55999458	G	A
rs7911634	10	56111157	G	T
rs1932604	10	56143379	T	G
rs1336199	10	56172299	A	G
rs2050545	10	56173483	C	T
rs1832185	10	56174379	A	G
rs11004582	10	56233486	A	G
rs11004610	10	56298295	A	G
rs4935126	10	56318930	C	T
rs17596680	10	56340974	A	G
rs2680318	10	56586549	G	A
rs2247977	10	56642818	G	A
rs11004791	10	56697209	C	T
rs10763210	10	56920135	C	T
rs16907523	10	57005770	A	G
rs10509041	10	57174588	G	T
rs11005196	10	57479037	G	T
rs4332445	10	57636336	A	G
rs7907212	10	57761600	G	T
rs6481208	10	57885457	A	G
rs4935649	10	57909670	C	T
rs11005394	10	57966230	G	T
rs10825819	10	57966260	A	G
rs17577849	10	58024931	A	C
rs4117185	10	58058127	C	T
rs1949437	10	58136154	T	C
rs10825873	10	58177406	A	C
rs10740683	10	58177581	C	T
rs11005493	10	58178940	A	C
rs11005494	10	58179408	A	G
rs1914561	10	58180737	T	C
rs2025564	10	58181660	T	G
rs7915402	10	58181958	C	T
rs991653	10	58293639	T	C
rs2255696	10	58342539	C	T
rs2393151	10	58351064	A	C
rs16909797	10	58360697	C	T
rs7922854	10	58420909	A	G
rs10763447	10	58440757	A	G
rs995236	10	58544204	T	C
rs1394112	10	58592427	T	C
rs10825992	10	58618213	G	T
rs7072438	10	58683042	A	C
rs1717532	10	58687032	A	C
rs4568922	10	58749681	C	T
rs7906235	10	58755852	A	G
rs4935699	10	58762331	A	G
rs763341	10	58764414	G	A
rs16913959	10	58764574	A	G
rs12249393	10	58765337	A	G
rs3008766	10	58781375	C	T
rs3008784	10	58809955	A	G
rs4564252	10	58845146	C	T
rs9416575	10	59056328	C	T
rs6481338	10	59215182	C	T
rs12764204	10	59367558	A	G
rs17632459	10	59402399	A	G
rs16911533	10	59426292	C	T
rs12771766	10	59470200	A	C
rs1698417	10	59495589	T	C
rs3862864	10	59582876	A	G
rs1199085	10	59597283	A	G
rs11006130	10	59820451	A	G
rs2114562	10	59875786	A	G
rs4948528	10	60057978	C	T
rs2028205	10	60059007	G	A
rs999845	10	60205926	T	C
rs282689	10	60326415	T	C
rs3851235	10	60385073	C	T
rs3844159	10	60403382	C	T
rs3844160	10	60403470	A	G
rs1198070	10	60417448	T	C
rs1198069	10	60417996	G	A
rs7911611	10	60502797	C	T
rs2452512	10	60624425	T	C
rs415267	10	60733163	C	A
rs284613	10	60779736	C	T
rs11006507	10	60890021	G	T
rs1763885	10	60964979	A	C
rs7905945	10	61000303	A	G
rs7906222	10	61000491	A	G
rs10826316	10	61001093	C	T
rs10509111	10	61049404	A	G
rs4948236	10	61055780	C	T
rs17776046	10	61082207	A	G
rs3763747	10	61082341	G	A
rs1171643	10	61122758	A	G
rs10993988	10	61177020	C	T
rs7095688	10	61379989	C	T
rs723212	10	61395919	A	G
rs10994094	10	61398202	A	G
rs3862863	10	61411255	C	T
rs1050745	10	61457255	T	C
rs10821659	10	61463430	A	G
rs16914571	10	61463452	C	T
rs7906905	10	61463801	C	T
rs7907721	10	61490495	A	G
rs10994209	10	61547712	A	G
rs10740011	10	61560943	G	T
rs7070364	10	61561038	C	T
rs12357972	10	61577913	C	T
rs2393618	10	61600278	A	G
rs7087489	10	61615937	A	G
rs4948256	10	61626918	A	C
rs10821707	10	61667962	A	G
rs4582919	10	61774782	C	T
rs1981251	10	61797933	A	G
rs7896287	10	61813800	C	T
rs16914968	10	61819549	C	T
rs10761510	10	61940043	G	T
rs12247162	10	62058979	G	T
rs1561852	10	62080511	C	A
rs1904405	10	62174338	A	G
rs1871445	10	62218680	C	T
rs1060373	10	62224506	A	G
rs2893863	10	62276790	C	T
rs7922793	10	62496958	C	T
rs1906470	10	62675877	T	C
rs1906469	10	62676104	T	G
rs7911065	10	62700755	A	G
rs10994725	10	62760435	G	T
rs16916274	10	62977137	C	T
rs7085297	10	63071428	C	T
rs1993414	10	63073241	T	G
rs16914850	10	63082645	G	T
rs12781009	10	63107992	A	G
rs12246717	10	63129189	G	T
rs2248518	10	63181795	G	A
rs2448396	10	63199744	T	C
rs2675616	10	63200328	C	T
rs3886738	10	63234254	A	G
rs10994923	10	63234434	C	T
rs2675638	10	63246292	A	G
rs2588960	10	63274242	C	T
rs1444466	10	63274707	A	C
rs4979779	10	63660780	C	T
rs4636539	10	63852733	A	G
rs10995205	10	63974089	A	G
rs10740085	10	64065801	C	T
rs4537656	10	64076808	C	T
rs7915131	10	64088662	C	T
rs224053	10	64164796	T	G
rs10995302	10	64191942	A	G
rs1848797	10	64222940	A	G
rs953026	10	64324208	T	C
rs10509177	10	64338054	C	T
rs10740099	10	64363125	A	G
rs10995495	10	64732063	A	G
rs2619601	10	65131646	C	T
rs10509195	10	65193372	G	T
rs10509197	10	65276235	A	G
rs10822227	10	65290612	C	T
rs10509200	10	65296567	C	T
rs7918756	10	65303906	A	C
rs12261509	10	65388338	C	T
rs2671507	10	65444020	A	G
rs1866308	10	65464000	C	T
rs10491072	10	65487798	C	T
rs10491073	10	65487863	C	T
rs2578018	10	65509976	A	C
rs16919480	10	65541425	C	T
rs2250648	10	65704111	T	C
rs10995933	10	66045964	C	T
rs10995959	10	66102476	C	T
rs2438996	10	66106365	G	A
rs2177019	10	66162680	C	T
rs1915650	10	66220653	T	C
rs10491062	10	66275138	C	T
rs1907292	10	66297877	C	T
rs4104490	10	66372288	G	T
rs10740186	10	66512350	C	T
rs1949060	10	66592721	C	T
rs1567414	10	66604770	C	T
rs10509215	10	66658623	A	G
rs10996304	10	66676003	C	T
rs10761948	10	66752200	A	G
rs1948853	10	66766750	T	C
rs7910152	10	66799867	C	T
rs10822506	10	66813888	A	C
rs10996387	10	66845447	C	T
rs7094716	10	66997173	A	G
rs1904704	10	67118591	G	T
rs4548520	10	67152738	A	G
rs17235168	10	67158318	C	T
rs12263767	10	67196918	C	T
rs4402182	10	67276965	C	T
rs16922054	10	67295225	C	T
rs1942006	10	67323907	C	T
rs1620673	10	67342767	A	G
rs1670152	10	67363677	G	A
rs1786921	10	67379592	G	A
rs2893976	10	67428926	C	T
rs7903919	10	67440952	C	T
rs2394156	10	67445913	A	G
rs17243212	10	67471725	C	T
rs10996895	10	67529571	C	T
rs10822736	10	67605477	C	T
rs16922829	10	67755493	G	T
rs2007116	10	67810026	G	A
rs1911318	10	67885161	C	T
rs10997139	10	67889770	G	T
rs1911346	10	67933993	A	G
rs1911347	10	67934190	A	G
rs1911355	10	67948325	C	T
rs2631217	10	67962374	T	G
rs10509271	10	68064862	A	G
rs10997287	10	68088852	C	T
rs4341430	10	68167094	C	T
rs10822908	10	68175936	C	T
rs4074716	10	68226363	G	A
rs4626963	10	68246027	C	T
rs12218365	10	68246083	C	T
rs10822936	10	68319358	A	G
rs10997458	10	68396850	C	T
rs10997484	10	68456470	A	G
rs1952060	10	68472940	C	T
rs10762164	10	68736440	A	G
rs10740277	10	68848215	A	G
rs11815032	10	68969198	C	T
rs2133696	10	68969724	A	G
rs10997727	10	68999478	A	G
rs7896711	10	69101004	C	T
rs932656	10	69200684	G	A
rs12221035	10	69566342	A	G
rs17457687	10	69581580	C	T
rs4300300	10	69617654	C	T
rs10762231	10	69993120	A	G
rs16925541	10	70075545	A	G
rs7901888	10	70125496	A	C
rs2497099	10	70247228	C	T
rs10509306	10	70315703	C	T
rs7894724	10	70354453	G	T
rs2894074	10	70502752	A	G
rs1802295	10	70601480	C	T
rs7893492	10	70630454	A	G
rs10998818	10	70901074	C	T
rs1227937	10	70915623	A	G
rs10509313	10	70942140	A	G
rs4745990	10	70943702	C	T
rs891562	10	70944743	G	T
rs989485	10	71013406	T	C
rs931028	10	71043773	G	A
rs2812561	10	71044383	C	T
rs2616076	10	71088219	T	G
rs2812500	10	71090178	A	C
rs10509316	10	71102285	T	C
rs12783211	10	71116553	C	T
rs2642589	10	71183653	A	G
rs768505	10	71224480	C	T
rs2763341	10	71252461	A	G
rs942576	10	71332789	T	G
rs10762324	10	71380268	A	G
rs4746937	10	71384543	A	G
rs7914288	10	71409562	A	G
rs16927265	10	71519778	A	G
rs4746989	10	71725162	A	G
rs10823520	10	71743183	A	C
rs4747009	10	71784088	C	T
rs7350394	10	71801196	C	T
rs10823559	10	71958308	A	C
rs16927685	10	71989866	G	T
rs12773662	10	72026203	A	C
rs826443	10	72045548	C	T
rs2894129	10	72151726	A	G
rs2688749	10	72175533	A	G
rs10999507	10	72175998	C	T
rs11598947	10	72405045	A	G
rs1890417	10	72419473	C	T
rs1338638	10	72425129	C	A
rs17542297	10	72444914	A	G
rs7100223	10	72458682	C	T
rs1110399	10	72770272	G	A
rs10823781	10	72976111	A	G
rs2394829	10	73015386	A	G
rs10999904	10	73021155	A	G
rs10823804	10	73050910	A	G
rs1227087	10	73117287	G	A
rs1227051	10	73171562	G	A
rs4746094	10	73210921	A	C
rs10823878	10	73343120	A	G
rs4747229	10	73417597	C	T
rs11000152	10	73480408	A	G
rs3780944	10	73528460	A	C
rs7088203	10	73616594	A	G
rs7077100	10	73976170	C	T
rs11000579	10	74697968	A	G
rs12644	10	74867057	T	C
rs10824026	10	75091214	A	G
rs7902395	10	75413532	A	G
rs7914469	10	75456401	A	C
rs12355771	10	75564410	C	T
rs4451661	10	75669096	A	G
rs11001272	10	76493170	A	G
rs4745765	10	76543612	C	T
rs11001351	10	76702202	A	G
rs2456251	10	76722638	C	T
rs3001920	10	77017680	C	T
rs7097617	10	77174293	A	G
rs1875160	10	77199038	T	C
rs7072973	10	77237734	C	T
rs11001525	10	77292491	A	G
rs942094	10	77318495	A	G
rs877531	10	77319230	T	C
rs1998455	10	77321920	A	G
rs11001539	10	77324931	G	T
rs2894317	10	77330771	G	A
rs9415129	10	77336688	A	G
rs11001545	10	77342159	A	G
rs9663814	10	77408388	A	G
rs4746343	10	77430589	G	T
rs11001606	10	77504672	A	G
rs7090986	10	77515923	A	G
rs7909516	10	77555343	C	T
rs881631	10	77636503	A	G
rs1247488	10	77675236	T	C
rs1992012	10	77724408	T	C
rs2579785	10	77736343	T	G
rs10824393	10	77742377	A	C
rs7086222	10	77768797	A	G
rs7909650	10	77819049	A	G
rs1907354	10	77882399	A	G
rs11001790	10	77897695	A	G
rs16933641	10	77967980	C	T
rs1907310	10	77969233	G	A
rs7091526	10	77989776	C	T
rs2637260	10	77990352	C	T
rs2395423	10	78127996	A	G
rs7908014	10	78192706	A	G
rs2588333	10	78208958	A	G
rs16933892	10	78209452	G	T
rs846615	10	78218495	G	A
rs2288840	10	78319405	T	C
rs4980117	10	78366383	G	T
rs10762739	10	78370108	A	G
rs11001950	10	78399399	C	T
rs1873694	10	78415351	T	C
rs12765834	10	78477124	C	T
rs527458	10	78594630	G	A
rs717207	10	78713370	G	T
rs250710	10	78793327	A	G
rs10824538	10	78824299	G	T
rs10824547	10	78872456	G	T
rs42311	10	78905202	T	C
rs816829	10	78933451	G	T
rs7907504	10	78977116	C	T
rs1248571	10	78986787	G	A
rs1468037	10	79022041	A	G
rs2928137	10	79022558	A	C
rs1878001	10	79048564	T	C
rs12761718	10	79162976	C	T
rs1866437	10	79196772	T	C
rs11002386	10	79474263	A	G
rs1149754	10	79601655	G	A
rs1720273	10	79627509	T	C
rs10509394	10	79646927	A	G
rs10466038	10	79767958	A	C
rs10490996	10	79801448	A	G
rs11002535	10	79826603	C	T
rs11002539	10	79841011	C	T
rs1435961	10	79890991	A	G
rs4554825	10	79914629	C	T
rs2247453	10	79974311	C	T
rs164226	10	79995860	T	G
rs11595067	10	80049488	A	G
rs1369039	10	80074905	T	C
rs1665568	10	80084189	T	C
rs2002688	10	80117004	C	A
rs35648	10	80171865	C	T
rs4547043	10	80183865	C	T
rs7904670	10	80208866	C	T
rs11002745	10	80370924	A	G
rs10762833	10	80441226	A	G
rs1946842	10	80467445	C	T
rs1946845	10	80467643	A	C
rs1437803	10	80472884	T	C
rs10824713	10	80505874	A	G
rs4980027	10	80513554	A	C
rs1269867	10	80519159	T	C
rs1250576	10	80634802	A	C
rs1574190	10	80662387	C	T
rs1483733	10	80800042	T	C
rs10740498	10	80817954	A	G
rs927452	10	81642246	A	G
rs3923564	10	81725961	G	A
rs6585454	10	81930681	A	G
rs12411806	10	82003099	A	G
rs4038156	10	82310973	G	T
rs1913759	10	82334740	T	C
rs2138287	10	82337812	T	C
rs6586106	10	82362280	G	T
rs10881857	10	82385295	C	T
rs4934395	10	82404699	A	G
rs17107524	10	82438161	A	G
rs1559554	10	82440784	C	T
rs1702243	10	82480396	A	G
rs1647210	10	82487679	A	C
rs10882008	10	82488174	C	T
rs11186820	10	82500554	C	T
rs10882026	10	82507825	C	T
rs10509416	10	82537700	C	T
rs6583663	10	82556682	A	C
rs4562757	10	82686612	A	G
rs1484170	10	82689471	C	T
rs10509420	10	82696097	C	T
rs7068956	10	82853274	A	G
rs12781461	10	82915023	C	T
rs10509430	10	83009694	A	G
rs1329202	10	83178748	T	C
rs1410910	10	83189231	T	G
rs2346523	10	83276455	A	G
rs510854	10	83428407	T	C
rs11191280	10	83532447	A	G
rs956429	10	83590948	C	T
rs7069222	10	83746082	A	G
rs2207782	10	83747179	G	A
rs11192252	10	83788239	C	T
rs4562759	10	83825619	C	T
rs11192423	10	83829873	G	T
rs10490935	10	83843772	T	C
rs10490933	10	83878323	T	G
rs1764072	10	83954476	A	G
rs7085458	10	83990316	C	T
rs2225809	10	84041355	A	G
rs12265675	10	84069725	A	G
rs12358632	10	84101439	C	T
rs7902584	10	84197554	A	G
rs17100087	10	84203231	A	G
rs1937969	10	84213424	C	T
rs639839	10	84353307	C	A
rs4586096	10	84420068	A	C
rs2250544	10	84437807	C	T
rs571797	10	84493035	T	C
rs11196077	10	84564355	C	T
rs17100953	10	84611296	A	G
rs10509470	10	84937126	A	G
rs1538649	10	84953164	T	C
rs10509474	10	85038324	C	T
rs10886114	10	85062244	A	G
rs10886214	10	85117719	C	T
rs7074730	10	85185241	A	G
rs656127	10	85306238	T	C
rs11199196	10	85310096	C	T
rs1359266	10	85320054	A	G
rs4933300	10	85446164	C	T
rs1041626	10	85448683	A	G
rs954988	10	85499176	G	A
rs607428	10	85566803	G	A
rs627941	10	85571118	G	A
rs1110421	10	85622512	T	C
rs1419271	10	85678138	C	T
rs7909859	10	85749135	C	T
rs7092579	10	85766015	C	T
rs2350142	10	85803855	G	A
rs11200876	10	85877300	A	G
rs11200878	10	85882191	C	T
rs7092674	10	85956853	G	T
rs7895270	10	85968971	C	T
rs4281435	10	86037916	A	G
rs7914940	10	86039020	A	G
rs1763976	10	86247427	A	G
rs1188777	10	86281929	A	G
rs12415661	10	86313785	C	T
rs10887335	10	86367249	A	G
rs2505782	10	86382371	A	G
rs10887359	10	86496172	A	G
rs2991910	10	86551465	G	A
rs2991926	10	86584321	A	G
rs2960374	10	86605061	C	T
rs12268765	10	86605432	A	G
rs4511235	10	86665910	A	G
rs1933938	10	86696661	C	T
rs11201317	10	86701378	C	T
rs10509506	10	86803736	C	T
rs17296807	10	86883722	A	G
rs10509510	10	86894813	A	C
rs11201483	10	86960612	A	G
rs12772593	10	86995564	A	G
rs9665518	10	87034940	A	G
rs4934089	10	87144101	C	T
rs11201618	10	87175997	A	G
rs7100703	10	87198212	C	T
rs1876887	10	87310552	T	G
rs11201714	10	87399680	A	C
rs1106789	10	87543389	A	G
rs2352099	10	87674661	C	T
rs7923188	10	87684894	A	G
rs7923344	10	87684996	A	G
rs10887538	10	87701836	C	T
rs12779841	10	87744801	A	G
rs10887544	10	87754758	A	C
rs10887549	10	87764377	A	G
rs7923926	10	87847848	C	T
rs5003944	10	87880306	A	G
rs12243396	10	87921617	C	T
rs2607840	10	87960202	T	C
rs1870161	10	87981204	G	A
rs2607839	10	87981896	C	A
rs6586003	10	88076502	A	G
rs10788500	10	88146819	A	G
rs4934207	10	88184509	C	T
rs4933411	10	88548451	C	T
rs17107175	10	88636304	C	T
rs10509407	10	89252967	C	T
rs6586074	10	89274999	C	T
rs1886280	10	89347496	C	T
rs4934353	10	89379558	A	G
rs4934366	10	89475242	G	T
rs11816798	10	89545694	C	T
rs809367	10	89731786	A	G
rs10509533	10	89747929	G	T
rs559783	10	89800443	G	A
rs17109156	10	89868422	A	G
rs4933471	10	89875567	A	G
rs7069053	10	89876184	C	T
rs868872	10	89940561	T	C
rs17330985	10	89972718	C	T
rs2026914	10	89983451	G	A
rs17110348	10	89996487	C	T
rs637101	10	89998027	C	A
rs12776142	10	89998548	G	T
rs286493	10	90011231	T	C
rs10749571	10	90034325	A	G
rs10509550	10	90209278	C	T
rs7071218	10	90357870	A	G
rs7912222	10	90514436	A	G
rs303468	10	90523523	T	C
rs11202849	10	90524739	A	G
rs303478	10	90535952	G	T
rs7081173	10	90537556	A	C
rs1661281	10	90570310	G	A
rs4934423	10	90575118	C	T
rs2234978	10	90761809	C	T
rs7085850	10	90801279	A	G
rs7083405	10	90855178	C	T
rs2801527	10	90894056	C	T
rs1556478	10	90973609	T	C
rs11203047	10	90991106	C	T
rs1727	10	91056749	A	C
rs11203077	10	91087065	G	T
rs303212	10	91151335	C	T
rs6586196	10	91184047	C	T
rs7917083	10	91271061	A	G
rs10509575	10	91281448	G	T
rs7091402	10	91361001	C	T
rs11185790	10	91362513	A	G
rs1125326	10	91582178	A	G
rs10881684	10	91583149	G	T
rs10509582	10	91607104	A	G
rs17128448	10	91619034	A	G
rs10785909	10	91619980	A	G
rs1274135	10	91676690	T	C
rs1936216	10	91706008	T	C
rs1329154	10	91902473	G	A
rs1329180	10	91920911	T	C
rs7907572	10	91946336	C	T
rs11186122	10	92067254	A	C
rs12571204	10	92085799	C	T
rs11186154	10	92143441	C	T
rs1274331	10	92206811	T	C
rs10509602	10	92213656	C	T
rs1782745	10	92214624	T	C
rs2420185	10	92324568	A	G
rs1274411	10	92336957	T	C
rs2490322	10	92345736	T	C
rs1547851	10	92364806	G	T
rs1936614	10	92424937	G	A
rs10785969	10	92472739	A	G
rs17526697	10	92490499	A	G
rs4282910	10	92621224	A	G
rs17536636	10	92772347	G	T
rs17104921	10	92827241	A	G
rs12572050	10	92857798	C	T
rs1431864	10	92862921	A	G
rs7067899	10	92881044	A	G
rs10881893	10	92917247	A	G
rs11186505	10	92972888	A	G
rs7478184	10	93259952	C	T
rs11186596	10	93263772	G	T
rs4933206	10	93328580	C	T
rs1028935	10	93339072	A	C
rs1538833	10	93594333	G	A
rs2048901	10	93768249	C	A
rs1571176	10	93882133	C	A
rs2259430	10	94137325	C	T
rs7100623	10	94317136	C	T
rs7914814	10	94372930	C	T
rs2497339	10	94596317	T	G
rs17377483	10	94650113	C	T
rs7081888	10	94754640	G	T
rs17108192	10	94865336	A	G
rs11187300	10	94910281	C	T
rs10882168	10	94919424	A	G
rs913419	10	94948173	A	G
rs11187345	10	94996967	A	G
rs7081443	10	94997483	G	T
rs10882205	10	95022651	C	T
rs787633	10	95109238	C	T
rs787647	10	95122895	C	T
rs11187403	10	95123075	A	G
rs7911195	10	95221170	A	G
rs1572772	10	95422852	A	G
rs10882331	10	95521335	C	T
rs4531389	10	95531725	C	T
rs1416757	10	95551387	A	G
rs1935960	10	95772915	C	T
rs1935961	10	95773232	A	G
rs2182093	10	95777967	G	A
rs2209442	10	95809629	G	A
rs4918082	10	95849919	A	G
rs12244826	10	95935975	G	T
rs2689700	10	95936510	G	A
rs11187808	10	95939422	A	G
rs2274223	10	96056331	A	G
rs1047625	10	96360843	G	T
rs1326830	10	96485783	C	A
rs2253635	10	96690527	T	C
rs10509679	10	96698216	A	G
rs2860975	10	96756924	C	A
rs1934953	10	96787460	T	C
rs10509681	10	96788739	C	T
rs6583967	10	96804465	C	T
rs7909236	10	96819420	G	T
rs17110453	10	96819519	A	C
rs12260982	10	96852109	A	G
rs11188183	10	96852276	C	T
rs11188287	10	97097088	A	G
rs6584010	10	97328539	C	T
rs10509689	10	97335459	G	A
rs549042	10	97339124	C	T
rs7923326	10	97754755	C	T
rs17111316	10	97841738	C	T
rs10882742	10	97938579	G	T
rs7077062	10	97972215	A	G
rs12774154	10	98055183	A	G
rs7078493	10	98194085	G	T
rs1937090	10	98214766	T	G
rs7078184	10	98240181	A	G
rs10882807	10	98258109	C	T
rs10882811	10	98279240	A	C
rs6584088	10	98362590	C	T
rs3748232	10	98400891	G	A
rs7098785	10	98407920	A	G
rs17112076	10	98459683	C	T
rs563654	10	98468439	T	C
rs10882842	10	98547438	C	T
rs11188957	10	98620706	C	T
rs17112311	10	98776648	A	G
rs7896883	10	98777344	C	T
rs7086186	10	98782415	A	G
rs2636770	10	98795602	T	C
rs902475	10	98872415	A	G
rs2817656	10	98895213	A	G
rs17410931	10	98902166	C	T
rs2817666	10	98923843	A	G
rs701815	10	98965883	C	A
rs2297988	10	99108372	C	T
rs7895646	10	99157426	C	T
rs7081796	10	99194516	A	G
rs17415112	10	99194781	A	G
rs872570	10	99590357	A	G
rs11591797	10	99760323	A	G
rs1925636	10	100047697	T	C
rs7098860	10	100048701	A	G
rs11189552	10	100073394	G	T
rs2147897	10	100137803	T	G
rs1998756	10	100219522	T	C
rs4919234	10	100276037	G	T
rs551674	10	100322286	T	C
rs675410	10	100340312	A	G
rs10883146	10	100340328	C	T
rs12247273	10	100362505	A	G
rs658053	10	100374669	C	T
rs11189750	10	100445084	C	T
rs7902180	10	100628657	C	T
rs11189925	10	100740977	C	T
rs1573023	10	100743717	G	A
rs7921055	10	100831978	G	T
rs1857184	10	100871811	C	T
rs2862531	10	100972884	C	T
rs11190083	10	101160979	A	G
rs2494657	10	101203270	C	T
rs17492058	10	101244180	C	T
rs7091572	10	101317841	C	T
rs12268645	10	101318008	G	T
rs2756095	10	101516299	A	G
rs7067971	10	101606569	A	G
rs7924071	10	101737154	C	T
rs7091871	10	101800294	C	T
rs2862925	10	101807547	T	C
rs10883450	10	101913411	C	T
rs17112705	10	101927184	C	T
rs7924284	10	102008079	C	T
rs599961	10	102107197	T	G
rs1393492	10	102117376	A	G
rs3793706	10	102259075	A	C
rs2489046	10	102336272	A	C
rs2489051	10	102341775	A	G
rs2489053	10	102343331	C	T
rs2495717	10	102377264	G	A
rs1408344	10	102638774	A	C
rs1122556	10	102696588	A	G
rs1743829	10	102918121	T	C
rs11190878	10	102999898	A	G
rs7090670	10	103114447	A	C
rs4244347	10	103442635	A	C
rs11191150	10	103680560	C	T
rs3802680	10	104104876	T	C
rs11191268	10	104105252	A	G
rs4919652	10	104264147	A	C
rs3977736	10	104437619	C	T
rs10883782	10	104573922	A	G
rs4409766	10	104606653	C	T
rs10509760	10	104624097	G	A
rs11191487	10	104724613	A	G
rs3781281	10	104842638	G	A
rs1163073	10	105012924	T	C
rs1712517	10	105023005	T	C
rs10883855	10	105082437	C	T
rs2271750	10	105164859	A	G
rs11191686	10	105177736	A	G
rs11191688	10	105182560	A	G
rs755577	10	105214056	G	A
rs7913069	10	105704389	C	T
rs17821926	10	105805106	A	G
rs11191916	10	105822340	C	T
rs156699	10	106043631	G	A
rs7908698	10	106129284	A	G
rs10786792	10	106156560	A	G
rs7915473	10	106193595	C	T
rs2491365	10	106526966	T	C
rs731163	10	106531890	G	A
rs2496029	10	106546794	T	G
rs1340057	10	106696313	A	C
rs2177744	10	106703623	G	A
rs1525390	10	106709861	G	A
rs1404786	10	106730394	G	A
rs790638	10	106774011	G	A
rs11192291	10	106788135	A	G
rs1361800	10	106802106	G	T
rs10509782	10	106878097	A	G
rs10786848	10	106925199	A	G
rs11192427	10	107137097	C	T
rs2611050	10	107214664	G	A
rs11192468	10	107269047	C	T
rs10159932	10	107295098	A	G
rs12257249	10	107309979	C	T
rs10509792	10	107314115	G	T
rs17119168	10	107314212	A	C
rs17119209	10	107356871	A	G
rs2418770	10	107386783	G	T
rs1421495	10	107401803	G	A
rs12783109	10	107445488	A	C
rs7908373	10	107469854	C	T
rs2418774	10	107520670	C	T
rs7075669	10	107583390	C	T
rs12259847	10	107693268	C	T
rs517678	10	107742972	T	G
rs10509810	10	107755346	A	G
rs11192698	10	107811288	A	G
rs1854831	10	107897800	G	A
rs766857	10	107968162	G	A
rs7083969	10	107986163	A	G
rs11192792	10	107995698	A	C
rs11192819	10	108025346	A	C
rs1359645	10	108035647	A	G
rs1326357	10	108052687	G	A
rs12773375	10	108124091	A	G
rs1891193	10	108225898	T	C
rs17177040	10	108252203	G	T
rs6584753	10	108258796	C	T
rs11192943	10	108287891	A	G
rs7074484	10	108371247	C	T
rs11193007	10	108414751	A	G
rs821925	10	108432009	A	G
rs10458732	10	108490394	C	T
rs1890457	10	108511556	G	A
rs2245123	10	108543204	C	T
rs12248379	10	108551998	G	T
rs10884387	10	108682142	C	T
rs11193141	10	108730140	A	C
rs17121852	10	108741836	A	G
rs11193198	10	108851957	A	G
rs2243581	10	108911743	C	T
rs11193248	10	108954534	C	T
rs10509830	10	108993431	A	C
rs1338960	10	109111422	G	A
rs11193430	10	109186032	A	G
rs7915045	10	109196892	A	G
rs1676801	10	109268422	T	C
rs1661004	10	109282721	T	C
rs6584817	10	109383036	A	G
rs2251717	10	109459924	A	C
rs11193639	10	109461372	A	G
rs2246712	10	109570131	G	T
rs7919814	10	109720733	C	T
rs7920282	10	109730376	A	G
rs10509870	10	110013826	A	G
rs161016	10	110029605	T	C
rs319812	10	110079527	A	G
rs10491020	10	110116689	A	G
rs4918362	10	110149085	A	C
rs1332257	10	110380559	T	G
rs11194230	10	110449009	A	G
rs11596345	10	110692416	A	G
rs7917300	10	110708276	C	T
rs11595433	10	110915974	A	G
rs10884712	10	110970055	C	T
rs11194526	10	111018774	G	T
rs4472861	10	111052421	C	T
rs7090906	10	111084169	A	G
rs10884796	10	111258877	A	G
rs10509902	10	111395563	C	T
rs6421356	10	111471667	C	T
rs7093891	10	111593021	C	T
rs2501574	10	111840493	G	A
rs6584978	10	111946353	G	T
rs7085222	10	111946721	C	T
rs10884938	10	111951858	A	G
rs4918546	10	112384883	G	T
rs7904854	10	112405408	A	G
rs10885019	10	112445131	A	G
rs9971359	10	112479992	A	G
rs7077757	10	112534645	C	T
rs7906643	10	112535484	C	T
rs10787287	10	112637185	C	T
rs2146544	10	112648954	G	T
rs945335	10	112877539	C	T
rs7921628	10	112916112	A	C
rs7079973	10	112927449	G	T
rs6585041	10	112932828	C	T
rs11195465	10	112944335	C	T
rs1335715	10	112972067	T	C
rs7476362	10	112990307	A	G
rs10787318	10	113030483	G	T
rs10749065	10	113030534	C	T
rs6585063	10	113067462	C	T
rs4348827	10	113090620	C	T
rs4372376	10	113221114	C	T
rs11195623	10	113301370	A	G
rs1878248	10	113311751	C	T
rs1414889	10	113349730	T	C
rs7077548	10	113350071	C	T
rs2900934	10	113353697	C	T
rs3120592	10	113363971	C	T
rs1415848	10	113494170	C	T
rs1338007	10	113512924	A	G
rs10749099	10	113524714	G	T
rs7901717	10	113583908	C	T
rs644420	10	113613732	G	A
rs685944	10	113622691	A	G
rs17129412	10	113691363	G	T
rs6585128	10	113709754	A	G
rs6585131	10	113713637	A	C
rs952500	10	113725294	T	C
rs1421050	10	113744534	G	T
rs17129458	10	113747917	A	G
rs2804609	10	113837027	C	T
rs11195815	10	113849214	A	C
rs2792743	10	113893500	G	A
rs4575188	10	113972152	A	G
rs2001737	10	113986037	T	C
rs7097428	10	114095284	A	G
rs9971308	10	114212444	A	G
rs12254159	10	114332350	G	T
rs17129898	10	114358392	A	G
rs6585163	10	114371710	A	C
rs1022907	10	114384784	C	T
rs11196032	10	114397089	A	G
rs10885372	10	114426549	C	T
rs7073681	10	114456246	A	G
rs7907012	10	114458106	A	G
rs7086803	10	114488466	A	G
rs7068695	10	114506363	C	T
rs11196098	10	114518413	A	G
rs7085310	10	114531019	A	G
rs11196203	10	114795850	A	C
rs10885409	10	114798062	C	T
rs290481	10	114913815	T	C
rs4265536	10	115008330	C	T
rs4918805	10	115023934	A	G
rs4444012	10	115024303	A	G
rs2039709	10	115052470	T	G
rs1904444	10	115067346	G	A
rs1904443	10	115067524	T	C
rs567584	10	115077271	T	C
rs17769979	10	115225646	C	T
rs10509980	10	115304488	A	C
rs10509981	10	115306715	A	C
rs10885476	10	115320711	A	G
rs3740530	10	115324114	T	C
rs3121454	10	115365937	C	T
rs3189030	10	115383919	G	A
rs11196455	10	115486873	C	T
rs3763795	10	115522098	C	A
rs11196479	10	115522281	C	T
rs7895170	10	115577000	C	T
rs7080052	10	115623227	G	T
rs239865	10	115675177	A	G
rs151598	10	115687168	A	G
rs10885530	10	115777879	C	T
rs12782946	10	115912482	C	T
rs3930006	10	115984366	C	T
rs672785	10	115993043	C	T
rs6585272	10	116094505	A	C
rs941853	10	116189165	A	G
rs10885570	10	116212157	A	G
rs4457666	10	116217444	G	T
rs17091953	10	116253478	C	T
rs10885575	10	116287287	A	G
rs986212	10	116301521	C	T
rs2497730	10	116305099	C	T
rs1333689	10	116380465	A	G
rs11196865	10	116427164	C	T
rs12763449	10	116506620	C	T
rs808276	10	116555377	G	A
rs7099565	10	116709533	A	G
rs11197045	10	116818582	G	T
rs1537685	10	116894953	A	G
rs1565833	10	117132364	A	G
rs10885701	10	117137579	C	T
rs12253056	10	117405304	A	G
rs714849	10	117423647	A	G
rs10885766	10	117425414	A	G
rs4751923	10	117431164	A	G
rs2255909	10	117439540	C	T
rs7067647	10	117447725	A	G
rs2860341	10	117496769	G	T
rs2907535	10	117497213	T	C
rs10490919	10	117502578	T	G
rs2960686	10	117558262	G	A
rs1541466	10	117584734	G	A
rs180647	10	117757027	T	C
rs2901098	10	117884107	C	T
rs4751955	10	117913215	A	G
rs11197611	10	118011735	C	T
rs2577355	10	118014534	C	T
rs10430687	10	118077288	G	T
rs4751584	10	118104334	A	G
rs11817421	10	118111272	G	T
rs11197672	10	118163461	A	G
rs1431486	10	118183122	T	G
rs10787704	10	118268518	A	G
rs12249434	10	118288696	C	T
rs12414627	10	118351360	A	G
rs880887	10	118408288	G	T
rs10886010	10	118536580	A	G
rs3125617	10	118536733	C	T
rs17095255	10	118543853	G	T
rs740363	10	118565596	G	A
rs1681723	10	118581605	T	C
rs1681752	10	118601393	G	A
rs1905541	10	118725623	T	C
rs17095668	10	118842362	A	C
rs716183	10	118894485	C	T
rs10886048	10	118928872	C	T
rs2619108	10	118964774	T	C
rs363395	10	118996542	A	G
rs363398	10	118998324	C	T
rs1772810	10	119147475	C	A
rs430152	10	119321587	G	A
rs7088735	10	119326982	A	C
rs181662	10	119372445	C	T
rs17096571	10	119415133	C	T
rs12572534	10	119441522	A	G
rs7904164	10	119613646	A	G
rs1891842	10	119629284	A	G
rs12413849	10	119663852	A	G
rs10787805	10	119681022	C	T
rs7069291	10	119682325	C	T
rs6585474	10	119933650	A	G
rs11198332	10	120009286	A	G
rs7068621	10	120049987	A	G
rs17618810	10	120057440	A	G
rs236212	10	120108588	T	C
rs236214	10	120112023	A	G
rs236205	10	120134777	T	C
rs11198411	10	120178352	A	G
rs17575759	10	120212199	C	T
rs11198439	10	120219080	C	T
rs1338172	10	120353701	A	G
rs4752198	10	120502829	C	T
rs1571004	10	120551086	A	G
rs10886361	10	120754957	C	T
rs10886442	10	121044368	C	T
rs7068693	10	121274654	A	G
rs12246119	10	121317999	C	T
rs12569630	10	121352650	A	G
rs17099092	10	121367994	A	G
rs17099142	10	121413354	C	T
rs10886586	10	121809910	A	G
rs10736280	10	121827417	G	T
rs928381	10	121892140	A	G
rs7896655	10	121963324	C	T
rs914487	10	121996705	A	G
rs2420680	10	122025476	G	A
rs2420679	10	122025586	G	A
rs7913921	10	122151784	C	T
rs7074594	10	122152131	C	T
rs2478425	10	122239475	T	C
rs978854	10	122292028	G	A
rs11199404	10	122311086	C	T
rs2420779	10	122364777	T	G
rs11199496	10	122439906	C	T
rs9421389	10	122489690	A	C
rs3011399	10	122491477	C	T
rs2997254	10	122511696	A	C
rs10886762	10	122532190	C	T
rs11199575	10	122555471	A	G
rs2919009	10	122581363	T	C
rs12415091	10	122646609	G	T
rs10886827	10	122736794	A	G
rs2435892	10	122737767	C	T
rs11199718	10	122779808	A	G
rs11199725	10	122787086	C	T
rs7911360	10	122795537	A	G
rs2252344	10	122832023	G	A
rs11199776	10	122862255	A	G
rs2254079	10	122865346	C	T
rs7085142	10	122929364	C	T
rs1907229	10	122969674	A	G
rs11199859	10	123009541	C	T
rs1125527	10	123009606	A	G
rs11199862	10	123012946	A	G
rs4752526	10	123013233	C	T
rs7097525	10	123052530	C	T
rs10886927	10	123122035	C	T
rs1613776	10	123234824	T	C
rs1649181	10	123365846	C	T
rs1693682	10	123453723	A	G
rs4752586	10	123458667	A	C
rs1874664	10	123491722	C	T
rs2420963	10	123530894	A	G
rs7092052	10	123605018	A	G
rs10887032	10	123705392	C	T
rs11200306	10	123730367	C	T
rs7894692	10	123807644	A	G
rs10887078	10	123869534	A	G
rs10788247	10	123874295	C	T
rs7918107	10	123894203	A	G
rs7078373	10	123901335	C	T
rs7100333	10	123903816	G	T
rs1548270	10	123983899	C	T
rs10887112	10	124005699	C	T
rs7091348	10	124006150	A	G
rs9630083	10	124007413	A	G
rs7094347	10	124019172	A	G
rs7077498	10	124027713	A	G
rs6585810	10	124031437	A	G
rs2273796	10	124033174	C	A
rs911774	10	124035877	G	A
rs986178	10	124079065	A	G
rs7905027	10	124104422	A	G
rs2268347	10	124236852	C	T
rs1917847	10	124460079	A	C
rs1891114	10	124515043	G	A
rs17104107	10	124516505	G	T
rs1539065	10	124529095	T	C
rs7096042	10	124533333	A	C
rs4638251	10	124628817	A	G
rs12268329	10	124710253	G	T
rs10902853	10	124730611	G	T
rs17104498	10	124786160	A	G
rs7919930	10	124814330	C	T
rs2421170	10	124841224	G	T
rs11248407	10	124879019	G	T
rs17104812	10	124939877	G	T
rs17104841	10	124970590	A	G
rs17663924	10	124993760	A	C
rs7894928	10	125020876	G	T
rs11593744	10	125047309	A	G
rs7918922	10	125048260	A	G
rs7082776	10	125061869	A	G
rs7072144	10	125067150	G	T
rs913524	10	125074629	G	A
rs11248501	10	125091182	A	G
rs1887820	10	125104169	G	A
rs11593654	10	125104657	C	T
rs12412736	10	125174426	C	T
rs7916709	10	125182315	A	G
rs11248533	10	125196623	G	T
rs2479901	10	125245063	T	C
rs705169	10	125275433	G	T
rs7893296	10	125309533	C	T
rs1767103	10	125312287	G	A
rs2486041	10	125351049	C	A
rs10902975	10	125433992	A	G
rs990598	10	125434501	G	A
rs4929820	10	125818809	C	A
rs7905355	10	125914585	A	G
rs11245493	10	125993827	C	T
rs17693936	10	126184117	C	T
rs10901746	10	126198996	C	T
rs7073611	10	126225492	A	G
rs11245281	10	126225667	C	T
rs12269470	10	126250213	C	T
rs12264692	10	126250236	C	T
rs12260583	10	126250603	A	G
rs12255933	10	126569148	G	T
rs1152659	10	126766478	G	A
rs17152617	10	126766707	G	T
rs7908482	10	126792437	A	G
rs6597883	10	126827934	C	T
rs11245545	10	126893058	C	T
rs17152738	10	126904886	C	T
rs6597689	10	126959951	C	T
rs2125669	10	127094126	T	C
rs2125668	10	127094248	C	A
rs10794008	10	127227908	A	G
rs4962311	10	127234516	C	T
rs1433277	10	127262591	A	C
rs2365818	10	127270099	C	T
rs10510146	10	127286135	G	T
rs12254965	10	127287028	A	G
rs7075103	10	127299815	G	T
rs11244587	10	127307437	C	T
rs1872006	10	127378999	A	G
rs12573823	10	127630157	C	T
rs7907300	10	127646057	A	G
rs11244772	10	127701286	A	G
rs7920091	10	127712412	A	G
rs1710313	10	127724503	A	C
rs1380439	10	127758100	C	T
rs1278327	10	127812420	A	C
rs7896870	10	127817674	C	T
rs11244843	10	127826981	A	G
rs1676741	10	127841520	A	G
rs7097356	10	127901574	C	T
rs7072808	10	127954139	C	T
rs10901590	10	127998547	C	T
rs10901597	10	128015374	C	T
rs10510159	10	128181358	T	C
rs7087986	10	128187523	C	T
rs11245017	10	128203038	G	T
rs10736874	10	128261622	C	T
rs2842169	10	128320703	T	C
rs11245078	10	128330966	C	T
rs7908838	10	128380793	A	G
rs10794108	10	128413863	G	T
rs10751582	10	128484755	A	G
rs7916510	10	128523097	C	T
rs17691907	10	128537074	A	G
rs2489401	10	128801974	G	A
rs1060561	10	128816003	G	A
rs11017023	10	128953529	G	T
rs11017615	10	129055440	C	T
rs2148379	10	129076914	G	A
rs3740547	10	129096903	T	C
rs10765102	10	129138067	A	G
rs7904011	10	129138470	A	C
rs7920092	10	129138632	A	G
rs11018140	10	129166809	G	T
rs10830100	10	129174403	C	T
rs1931741	10	129193023	C	T
rs999069	10	129202942	T	C
rs4080381	10	129240631	A	C
rs4751461	10	129297877	C	T
rs7912681	10	129366515	C	T
rs10830159	10	129376223	A	G
rs1926161	10	129416789	G	A
rs1926146	10	129459229	T	C
rs4262641	10	129507566	C	T
rs10765174	10	129508285	A	G
rs618870	10	129518574	G	A
rs7087404	10	129564783	C	T
rs7081088	10	129580064	A	G
rs2148895	10	129582283	T	C
rs7904367	10	129682011	C	T
rs7895103	10	129686948	C	T
rs4601676	10	129750224	A	G
rs11016053	10	129761785	C	T
rs7900125	10	129964053	A	G
rs731092	10	130011574	G	A
rs10829389	10	130062374	C	T
rs11016227	10	130084507	C	T
rs12782052	10	130119833	G	T
rs951827	10	130168048	T	C
rs1832548	10	130223614	C	T
rs7086546	10	130237956	C	T
rs10829446	10	130299717	A	G
rs2182965	10	130314001	G	T
rs10829464	10	130335490	C	T
rs913170	10	130408407	G	A
rs646066	10	130470484	C	T
rs10829495	10	130478405	C	T
rs10741165	10	130501012	G	T
rs4751013	10	130529288	G	T
rs7092525	10	130628453	C	T
rs11016569	10	130642560	A	C
rs2387992	10	130651786	C	T
rs10829531	10	130651939	C	T
rs10491030	10	130690227	G	A
rs11016599	10	130693225	C	T
rs1869251	10	130702545	G	A
rs10829553	10	130729002	A	G
rs10829555	10	130729547	C	T
rs11016638	10	130729802	A	G
rs1888874	10	130753256	A	G
rs11016657	10	130753983	C	T
rs1563040	10	130821422	A	C
rs7085947	10	130944851	A	G
rs7917272	10	130982903	A	G
rs10764876	10	131016364	C	T
rs12253191	10	131062656	C	T
rs2259409	10	131072363	A	G
rs1711655	10	131131331	G	A
rs871026	10	131183135	A	G
rs531572	10	131317559	T	C
rs748190	10	131409264	G	A
rs10741201	10	131506180	G	T
rs10734091	10	131550488	C	T
rs10829661	10	131616730	C	T
rs10764926	10	131707697	C	T
rs1016315	10	131742295	C	T
rs671799	10	131746998	T	C
rs662041	10	131761859	G	A
rs1536089	10	131762252	G	A
rs12269149	10	131835169	C	T
rs12415867	10	131839011	C	T
rs900907	10	132059876	C	T
rs359116	10	132063586	A	C
rs359058	10	132108798	T	G
rs1484652	10	132164140	G	A
rs7911511	10	132215151	C	T
rs11597303	10	132263195	C	T
rs6482814	10	132295907	A	G
rs1176486	10	132315529	G	A
rs1176440	10	132335798	T	C
rs1010794	10	132356254	C	T
rs7917753	10	132358402	A	G
rs1185023	10	132379030	T	C
rs2939924	10	132381691	T	C
rs10829791	10	132451448	A	G
rs7893547	10	132460162	A	C
rs1655097	10	132535023	A	C
rs4751287	10	132559608	G	T
rs764114	10	132560638	T	G
rs1655156	10	132565500	G	A
rs1703679	10	132586435	C	A
rs4751321	10	132787419	A	C
rs2298193	10	132805192	A	G
rs10829941	10	132864243	C	T
rs2944490	10	132901716	G	T
rs7080842	10	133004199	C	T
rs11017878	10	133007147	A	C
rs11017887	10	133022691	A	G
rs7913879	10	133058984	C	T
rs7893895	10	133084400	C	T
rs7895800	10	133136594	A	G
rs3123154	10	133146394	T	C
rs4074862	10	133188553	T	C
rs10741264	10	133236431	A	G
rs7898450	10	133242602	C	T
rs7092114	10	133243406	A	C
rs10830037	10	133247503	A	G
rs7086897	10	133250958	A	C
rs10872807	10	133293502	C	T
rs4993019	10	133308712	G	A
rs6571245	10	133316035	A	C
rs9419608	10	133317914	A	G
rs9419649	10	133411088	A	G
rs9419590	10	133415214	A	G
rs11156479	10	133479459	A	C
rs870552	10	133820578	T	C
rs11146323	10	133966761	C	T
rs2474339	10	134023344	G	A
rs10870219	10	134651068	C	T
rs2255518	10	135126835	G	A
rs473151	11	232112	G	T
rs4758635	11	273928	G	T
rs7394810	11	356710	G	A
rs3895063	11	745659	A	G
rs7483870	11	966019	G	A
rs7394783	11	995108	G	A
rs10794280	11	1052867	C	T
rs6597976	11	1101474	T	C
rs4881740	11	1476557	C	T
rs10837407	11	1581939	C	T
rs16927458	11	1633498	C	T
rs10400297	11	1633927	A	C
rs4752759	11	1774671	C	T
rs4930030	11	2043796	C	T
rs6578985	11	2094715	A	G
rs2521294	11	2305354	A	G
rs10831846	11	2323953	C	T
rs757091	11	2397565	A	G
rs2237866	11	2486738	C	T
rs7927129	11	2672108	G	T
rs231841	11	2680180	T	G
rs2283200	11	2685916	C	T
rs4930149	11	2692602	A	C
rs1079714	11	2717317	G	A
rs163183	11	2801017	C	T
rs4930013	11	2818735	A	C
rs3864883	11	2858681	C	T
rs2071115	11	2937298	T	C
rs12421922	11	2991646	C	T
rs451041	11	3017301	A	G
rs369461	11	3018568	T	C
rs11025773	11	3153866	G	T
rs4285853	11	3189920	C	T
rs10833533	11	3214412	A	G
rs11827296	11	3334236	C	T
rs12417350	11	3351014	A	G
rs925696	11	3636234	C	T
rs10834744	11	3638426	A	G
rs4910577	11	3804326	A	G
rs2193	11	3827375	G	A
rs4910584	11	3865098	C	T
rs2923945	11	3976021	A	G
rs1980412	11	4105524	C	T
rs2052731	11	4360768	G	A
rs2269328	11	4364301	G	A
rs96489	11	4466861	G	A
rs11032906	11	4557464	A	G
rs1346833	11	4562066	G	A
rs7951206	11	4568230	A	G
rs3861787	11	4604346	G	T
rs10768139	11	4620119	A	G
rs10768149	11	4622650	C	T
rs1472229	11	4633033	G	A
rs4910663	11	4649555	A	C
rs17325742	11	4765848	C	T
rs7934332	11	4807931	A	G
rs4910689	11	4811514	C	T
rs1368824	11	4828057	T	C
rs1368823	11	4828082	T	C
rs12273277	11	4849608	A	G
rs7945056	11	4879539	A	G
rs7112101	11	4892046	C	T
rs919900	11	4893714	C	T
rs10836955	11	4902207	A	G
rs11034685	11	4902921	C	T
rs840716	11	4910038	G	T
rs10500622	11	4911183	G	A
rs1378738	11	4948858	A	G
rs7104280	11	4958146	A	G
rs11035046	11	4972845	A	G
rs11035102	11	4986033	A	G
rs16908782	11	5011219	C	T
rs2034839	11	5017517	A	G
rs2445333	11	5036810	C	T
rs12282135	11	5072704	C	T
rs2499945	11	5084086	C	T
rs2445296	11	5088695	C	T
rs2472527	11	5118600	G	A
rs10734485	11	5145420	C	T
rs11602279	11	5166168	A	G
rs16911998	11	5214276	A	G
rs10488678	11	5217950	G	A
rs10488675	11	5254606	G	A
rs2213169	11	5259639	G	A
rs4326830	11	5322004	C	T
rs1498477	11	5397196	G	A
rs10838092	11	5400443	C	T
rs2736586	11	5400637	G	A
rs11037417	11	5405119	A	G
rs11037444	11	5418661	A	G
rs10500643	11	5462610	C	T
rs435810	11	5475554	T	C
rs1566275	11	5522941	T	C
rs7939159	11	5598577	C	T
rs2047459	11	5611969	A	G
rs10838475	11	5616599	C	T
rs10769180	11	5675827	C	T
rs2291842	11	5676243	C	T
rs2291844	11	5676411	C	T
rs999295	11	5686824	G	A
rs12363178	11	5733171	G	T
rs11039164	11	5799714	A	G
rs7941310	11	5800095	C	T
rs1377518	11	5858528	C	T
rs10769353	11	5911385	C	T
rs4758342	11	5971770	A	G
rs7939215	11	5973087	A	G
rs1381914	11	6176091	C	T
rs2344350	11	6281254	T	C
rs1552513	11	6392604	G	A
rs2723663	11	6440086	A	C
rs2555152	11	6486714	G	A
rs7103810	11	6511941	A	G
rs4758441	11	6583251	A	G
rs2659871	11	6609194	T	C
rs10839595	11	6676762	A	G
rs11040997	11	6721435	G	T
rs2741806	11	6813393	G	A
rs9300082	11	6834694	C	T
rs2741762	11	6849442	G	A
rs2202717	11	7111176	A	G
rs2135871	11	7164400	C	T
rs1487864	11	7234977	A	G
rs1017939	11	7300338	G	A
rs16926220	11	7397977	A	G
rs7107529	11	7438802	A	G
rs3884596	11	7488751	T	G
rs4758001	11	7516506	A	C
rs10839814	11	7545167	A	G
rs7121523	11	7556781	A	G
rs5864	11	7629591	A	G
rs13854	11	7643250	C	T
rs1482789	11	7707935	G	A
rs7939444	11	7738998	A	G
rs6578901	11	7741343	C	T
rs7112002	11	7835752	A	C
rs16933545	11	7874870	A	G
rs6578916	11	7945757	A	G
rs10839957	11	7959885	A	G
rs2280728	11	7994173	C	A
rs10839984	11	8137470	A	G
rs10840020	11	8296470	C	T
rs1026345	11	8299937	C	T
rs10500703	11	8390440	A	G
rs7939568	11	8398630	C	T
rs7105027	11	8508492	G	T
rs1026021	11	8521354	T	C
rs9633894	11	8609935	C	T
rs7928370	11	8681844	A	G
rs4929922	11	8932352	A	G
rs932287	11	9001343	G	A
rs7119300	11	9309356	G	T
rs7102407	11	9512693	C	T
rs10840257	11	9525039	C	T
rs360145	11	9745546	C	T
rs1032550	11	9769884	C	T
rs360169	11	9832095	C	T
rs4910071	11	9859168	A	G
rs10500712	11	9859373	A	G
rs11042702	11	10244564	A	G
rs10840399	11	10355697	C	T
rs12577015	11	10381085	C	T
rs10840406	11	10390002	A	G
rs728528	11	10533973	T	G
rs3736327	11	10777631	T	C
rs11042964	11	10783994	C	T
rs771374	11	10822315	C	T
rs1386152	11	10986547	A	G
rs10500737	11	11002835	C	T
rs10770165	11	11017499	G	T
rs7938527	11	11048962	A	G
rs16908815	11	11050032	A	G
rs274503	11	11059118	A	G
rs4909963	11	11075804	C	T
rs7948621	11	11182688	A	C
rs17347113	11	11182712	A	G
rs7129042	11	11258440	C	T
rs4910316	11	11292354	C	T
rs4909989	11	11316462	A	G
rs7120774	11	11320602	A	G
rs11827640	11	11352817	A	G
rs1487122	11	11429193	T	C
rs7481099	11	11460104	G	T
rs11021879	11	11480555	A	G
rs9919625	11	11549487	C	T
rs11602762	11	11569529	C	T
rs7945768	11	11662867	C	T
rs12790557	11	11797501	G	T
rs12418890	11	11849793	A	G
rs4360694	11	11875274	C	T
rs1979687	11	11936250	A	G
rs2279566	11	11937025	A	G
rs7113678	11	11964354	C	T
rs16910295	11	11966145	C	T
rs6485345	11	11966395	A	G
rs4500466	11	11998072	A	G
rs2013486	11	12106107	C	T
rs1485957	11	12113429	C	T
rs988189	11	12122809	C	T
rs10831750	11	12150320	C	T
rs10831758	11	12175073	C	T
rs6485587	11	12201919	C	T
rs1609930	11	12210000	T	C
rs2131771	11	12210124	T	C
rs12294434	11	12221659	A	G
rs7121541	11	12247388	A	G
rs10765937	11	12253386	G	T
rs12365064	11	12350516	A	G
rs10831810	11	12386069	A	G
rs10765955	11	12474058	C	T
rs7644	11	12508420	C	T
rs4641448	11	12518710	C	T
rs10831849	11	12522762	A	G
rs12292638	11	12581803	A	G
rs7937898	11	12660137	G	T
rs4636653	11	12695226	A	G
rs7106453	11	12704498	A	G
rs10047490	11	12822017	C	T
rs4757064	11	12865722	A	G
rs1440284	11	12879375	C	T
rs10500767	11	12918973	A	C
rs7946317	11	12952477	C	T
rs10500769	11	12975794	A	G
rs10831936	11	12976818	C	T
rs10430831	11	13047020	A	G
rs1441344	11	13056656	G	T
rs3849154	11	13081100	T	G
rs3860194	11	13129535	A	C
rs10832000	11	13206975	A	G
rs3816360	11	13324326	T	C
rs2290037	11	13336549	C	T
rs3816358	11	13348048	C	A
rs1459011	11	13530130	C	T
rs10500786	11	13540360	A	G
rs905278	11	13610654	G	T
rs12420514	11	13616373	A	G
rs7926942	11	13696132	C	T
rs1372316	11	13726579	C	T
rs12271326	11	13882056	C	T
rs10832136	11	13882313	C	T
rs1507527	11	13882655	G	A
rs1528663	11	13923798	G	A
rs1881516	11	13950074	C	T
rs12283632	11	14014854	A	G
rs2697832	11	14057464	A	G
rs10832242	11	14297080	C	T
rs7121171	11	14402996	A	G
rs4757268	11	14767338	A	G
rs11023374	11	14860212	C	T
rs11023392	11	14928183	A	G
rs939049	11	15196176	A	G
rs7928484	11	15256698	A	G
rs4757309	11	15346657	C	T
rs7932410	11	15355177	A	G
rs4237709	11	15408823	C	T
rs7939403	11	15450215	A	G
rs6486251	11	15478129	G	T
rs2351044	11	15535033	A	G
rs2351050	11	15540787	C	T
rs10500817	11	15604711	T	C
rs7108738	11	15666660	G	T
rs16931831	11	15686130	C	T
rs923031	11	15777602	A	C
rs2196961	11	15856400	T	C
rs1393926	11	16375287	A	G
rs1354329	11	16441877	A	G
rs10832616	11	16462666	A	G
rs7110136	11	16735363	C	T
rs4756865	11	16801500	A	G
rs417406	11	16830375	C	T
rs10832696	11	16877146	C	T
rs177545	11	16881674	A	G
rs16933680	11	16892525	C	T
rs11024092	11	16938063	C	T
rs7396552	11	16944844	A	G
rs214097	11	17248075	T	G
rs2634462	11	17295703	C	T
rs2299638	11	17400163	G	A
rs10766408	11	17495788	C	T
rs7107242	11	17558221	C	T
rs720459	11	17569352	C	T
rs11024333	11	17571779	A	G
rs7946133	11	17748398	G	T
rs1528	11	17766300	C	T
rs1015445	11	17825249	C	T
rs2237930	11	17853900	G	A
rs549485	11	17880340	C	T
rs2237921	11	17894230	G	A
rs211123	11	17966447	C	T
rs1079785	11	18028849	T	C
rs2468802	11	18182318	G	A
rs12364058	11	18191988	C	T
rs10832908	11	18216278	A	G
rs11024603	11	18262975	A	G
rs2271079	11	18519558	C	T
rs6416020	11	18573760	C	T
rs11024757	11	18649263	A	G
rs4537730	11	18689422	A	G
rs755796	11	18733747	A	G
rs4757718	11	18761510	A	G
rs10832998	11	18814323	C	T
rs3935980	11	18815116	A	G
rs6483541	11	18823575	A	G
rs11024835	11	18826686	A	C
rs958061	11	18886391	A	G
rs2271001	11	19124426	A	G
rs4757767	11	19158702	A	G
rs7936229	11	19204343	G	T
rs11025088	11	19262912	C	T
rs1698889	11	19285890	A	G
rs1502978	11	19300377	G	A
rs1354269	11	19330820	C	T
rs10833102	11	19374810	A	G
rs2729910	11	19379693	C	T
rs2702741	11	19397324	G	T
rs10766556	11	19402051	A	G
rs1158744	11	19466526	G	A
rs10500855	11	19518589	A	C
rs1471903	11	19576520	G	T
rs2011233	11	19595111	A	G
rs4757841	11	19724190	A	G
rs7936837	11	19765970	A	C
rs7925366	11	19817525	C	T
rs17531257	11	19817884	A	C
rs1838054	11	19832760	A	G
rs2585789	11	19848032	A	G
rs2625312	11	19860333	G	A
rs7131051	11	19930344	A	G
rs2119981	11	20025540	G	A
rs1978947	11	20043340	T	G
rs2255674	11	20071853	T	C
rs10741820	11	20116488	A	G
rs11025430	11	20170531	A	G
rs1353649	11	20210175	A	G
rs11025480	11	20282667	A	G
rs7128099	11	20313020	A	G
rs2403583	11	20334676	A	C
rs16906178	11	20356838	C	T
rs10766662	11	20357583	C	T
rs17232653	11	20438224	C	T
rs7935587	11	20458564	C	T
rs11025583	11	20469836	A	G
rs7126169	11	20559154	C	T
rs17298481	11	20632221	A	G
rs437797	11	20739405	T	G
rs443592	11	20792876	C	A
rs7130897	11	20796450	C	T
rs10500883	11	20797302	C	T
rs11025775	11	20809797	A	G
rs1346690	11	20827819	G	A
rs10741858	11	20855906	C	T
rs7113943	11	20911760	C	T
rs4923177	11	20914919	A	G
rs1880084	11	20927365	T	C
rs10833416	11	20942913	C	T
rs1400373	11	20956134	G	A
rs2896623	11	20973973	A	G
rs1516773	11	20987280	C	T
rs1400386	11	20994286	A	G
rs16907306	11	21020361	A	G
rs1516761	11	21022320	G	A
rs1516767	11	21101755	A	G
rs7938558	11	21106208	G	T
rs1945321	11	21152756	T	G
rs11025987	11	21214935	A	C
rs12805365	11	21219036	C	T
rs1791862	11	21225485	C	T
rs1791858	11	21229958	C	T
rs10766779	11	21233765	G	T
rs4641471	11	21239678	C	T
rs11820583	11	21277586	C	T
rs12421240	11	21312360	A	G
rs10833519	11	21350261	C	T
rs1945448	11	21362202	G	A
rs1544266	11	21374658	G	A
rs17233291	11	21375341	A	G
rs10833525	11	21382339	A	G
rs1945427	11	21399735	T	C
rs11026120	11	21490388	G	T
rs7952026	11	21493286	A	G
rs4614448	11	21502712	C	T
rs1945569	11	21562329	A	G
rs1945359	11	21695027	A	G
rs11026206	11	21736776	C	T
rs1009807	11	21817754	G	T
rs10500920	11	21902165	A	G
rs324258	11	21925423	A	G
rs11026371	11	21982348	A	G
rs1457893	11	22012627	T	C
rs1157385	11	22016455	C	T
rs10766928	11	22206188	A	G
rs2665696	11	22335684	G	T
rs11026531	11	22335760	C	T
rs10833748	11	22344321	C	T
rs721840	11	22368441	C	T
rs2457664	11	22414025	T	G
rs10500932	11	22458022	A	G
rs12281818	11	22511198	A	G
rs722490	11	22533394	A	G
rs721857	11	22538466	G	T
rs404833	11	22658383	A	G
rs1628924	11	22673696	T	C
rs11026736	11	22673795	A	G
rs173063	11	22684340	G	A
rs10833804	11	22708668	A	G
rs11026771	11	22736669	A	C
rs2041466	11	22769111	G	A
rs16910190	11	22785182	G	T
rs2468638	11	23041477	A	G
rs2195030	11	23052447	T	G
rs2468574	11	23052973	A	C
rs10833942	11	23081950	C	T
rs11027012	11	23133591	C	T
rs2128493	11	23286060	A	G
rs1381720	11	23372921	T	G
rs1356687	11	23476525	G	A
rs1381718	11	23489176	A	G
rs1564097	11	23521007	T	C
rs7926262	11	23585138	C	T
rs10500968	11	23780043	C	T
rs7123551	11	23839931	A	G
rs12294573	11	24044290	C	T
rs2139515	11	24065510	T	C
rs10500979	11	24450452	A	G
rs10500980	11	24451041	A	G
rs10500981	11	24500051	C	T
rs1588346	11	24514743	T	C
rs1509605	11	24533759	G	T
rs10834425	11	24656588	A	G
rs2716461	11	24707556	A	G
rs10500989	11	24708471	A	G
rs2716454	11	24710115	G	A
rs1386253	11	24718407	G	A
rs2716548	11	24734687	G	A
rs2129354	11	24735537	T	G
rs1486698	11	24758224	T	C
rs1386239	11	24774285	A	C
rs1960472	11	24841295	A	C
rs1486683	11	24858740	A	G
rs1867754	11	25035470	T	C
rs1446164	11	25043085	G	A
rs17050	11	25058907	G	A
rs7930526	11	25093123	A	G
rs10500998	11	25116612	A	G
rs7927031	11	25204553	A	G
rs2059541	11	25273068	C	T
rs1559760	11	25320808	C	T
rs7935930	11	25348361	C	T
rs10501007	11	25411635	G	T
rs2028614	11	25486239	T	C
rs10501011	11	25497059	A	G
rs16914165	11	25573116	G	T
rs7949517	11	25692593	G	T
rs10501022	11	25712397	C	T
rs12274588	11	25733789	A	G
rs327483	11	25783130	T	C
rs7111524	11	25797805	G	T
rs12223678	11	25872801	C	T
rs4550176	11	25873758	C	T
rs7126809	11	25998512	A	G
rs10834893	11	26002063	G	T
rs11029130	11	26048546	A	G
rs1489507	11	26083415	C	T
rs3108827	11	26175845	C	T
rs2350205	11	26223038	T	G
rs11029522	11	26306699	C	T
rs10834971	11	26337381	A	C
rs922246	11	26352124	G	A
rs294026	11	26485836	T	C
rs2131691	11	26552978	T	C
rs4923372	11	26623478	C	T
rs10501065	11	26719592	C	T
rs10128596	11	26727559	G	T
rs16916292	11	26822264	A	G
rs10501071	11	26982096	A	G
rs1822891	11	26982453	G	A
rs7109303	11	26992642	C	T
rs7116404	11	26996250	C	T
rs10835102	11	27003182	C	T
rs7119888	11	27035886	A	C
rs4539271	11	27080940	C	T
rs2472625	11	27357293	T	C
rs2127062	11	27359908	C	T
rs12271278	11	27408335	A	C
rs11030104	11	27641093	A	G
rs1352864	11	27823359	C	A
rs17310125	11	28187203	G	T
rs7127104	11	28194092	C	T
rs4598653	11	28505842	A	G
rs1914475	11	28705990	G	A
rs10835444	11	28898013	A	G
rs2939233	11	28916116	T	C
rs11030546	11	28992073	A	C
rs11030551	11	29001470	C	T
rs2172225	11	29122778	A	G
rs4923593	11	29124235	C	T
rs11030679	11	29358810	A	C
rs1397870	11	29360047	T	G
rs10767809	11	29431689	A	C
rs12292242	11	29442090	A	G
rs584041	11	29444847	T	C
rs546771	11	29447107	C	A
rs1231600	11	29457598	T	C
rs704617	11	29607875	A	G
rs4408284	11	29757454	C	T
rs9300005	11	29783790	C	T
rs10501120	11	29853673	A	G
rs554651	11	29898354	G	T
rs1425170	11	29921416	C	T
rs4923621	11	30103861	A	C
rs582065	11	30119502	A	C
rs3847636	11	30128415	A	G
rs11031006	11	30183104	A	G
rs3858431	11	30309600	A	G
rs704660	11	30404574	T	C
rs514644	11	30408757	C	T
rs808182	11	30411818	A	G
rs1336516	11	30468387	T	C
rs3781849	11	30522948	C	T
rs16920925	11	30531214	C	T
rs521069	11	30536061	C	T
rs1374612	11	30575392	C	A
rs294363	11	30664274	A	G
rs7931403	11	30697875	A	G
rs638196	11	30737507	T	C
rs505613	11	30796825	T	G
rs7940632	11	31252527	C	T
rs3741028	11	31411551	A	G
rs502794	11	31503803	T	G
rs7948834	11	31731972	C	T
rs2177482	11	31758933	A	G
rs10835823	11	31841755	A	G
rs652722	11	31862110	T	C
rs1880250	11	31896565	G	A
rs224644	11	31941733	C	T
rs7938229	11	32025117	C	T
rs85074	11	32033408	G	T
rs477838	11	32057857	G	A
rs581573	11	32065750	T	C
rs4922579	11	32093012	C	T
rs2144522	11	32222984	G	A
rs11031716	11	32303410	A	G
rs5030311	11	32367676	G	A
rs3858444	11	32394275	T	C
rs7395210	11	32433576	G	T
rs10835941	11	32509711	C	T
rs169323	11	32550530	C	A
rs201905	11	32595768	C	T
rs7102857	11	32779010	C	T
rs11605633	11	32816714	C	T
rs11032076	11	32953381	C	T
rs12224002	11	32969069	C	T
rs7105777	11	32997914	C	T
rs3802789	11	33006390	A	G
rs1064005	11	33021970	T	C
rs2024967	11	33048143	T	C
rs11606914	11	33204872	A	G
rs16924091	11	33259050	G	T
rs2761201	11	33405923	T	C
rs11603947	11	33443152	C	T
rs2615929	11	33515762	C	A
rs4755718	11	33559489	A	G
rs4755750	11	33587368	A	G
rs10836095	11	33637523	A	G
rs953871	11	33748557	A	G
rs1000677	11	33770637	G	A
rs1885523	11	33860390	C	T
rs4756077	11	33864531	G	T
rs911817	11	33865123	C	T
rs7120520	11	34010449	C	T
rs12789371	11	34019527	A	G
rs2957489	11	34148668	C	T
rs16925514	11	34405836	G	T
rs554518	11	34412764	T	C
rs10488736	11	34445828	C	T
rs968251	11	34612512	G	T
rs286900	11	34625666	A	C
rs1048904	11	34641119	A	C
rs286873	11	34658734	T	G
rs1148930	11	34688801	C	T
rs906902	11	34736854	G	A
rs10466455	11	34737512	C	T
rs506444	11	34810871	T	C
rs731727	11	34814410	A	G
rs967751	11	34814660	T	G
rs7130774	11	34825843	A	G
rs7131272	11	34826124	C	T
rs2956086	11	34859097	A	C
rs3751078	11	34869891	G	A
rs2915223	11	34870713	T	C
rs2986429	11	34874951	A	G
rs984690	11	34892237	T	G
rs10488802	11	34904269	A	G
rs2767038	11	34957559	C	T
rs2162159	11	35034332	G	A
rs353590	11	35077317	G	A
rs2732578	11	35088327	G	A
rs187115	11	35132735	T	C
rs2065006	11	35198861	C	A
rs10768122	11	35237428	A	G
rs1042113	11	35264945	T	C
rs3818275	11	35265359	T	C
rs2281634	11	35270749	T	C
rs7127824	11	35330427	C	T
rs7130967	11	35330584	C	T
rs1923298	11	35341008	C	T
rs11033096	11	35343994	C	T
rs10836384	11	35355235	C	T
rs2145906	11	35384951	A	G
rs769149	11	35489028	T	C
rs661993	11	35515324	G	A
rs7481064	11	35518997	A	G
rs10836429	11	35606649	C	T
rs11033260	11	35710087	A	G
rs11033265	11	35732502	A	G
rs2147094	11	35758616	T	C
rs676184	11	35824876	T	G
rs10836471	11	35913448	C	T
rs11033386	11	36023232	C	T
rs12417545	11	36112293	C	T
rs16928442	11	36112306	C	T
rs870716	11	36182096	A	C
rs10501147	11	36214861	C	T
rs11033546	11	36286032	C	T
rs520074	11	36484601	T	G
rs12419750	11	36589978	A	C
rs12294719	11	36684837	C	T
rs4756344	11	36721860	A	G
rs4756347	11	36729429	A	G
rs1568272	11	36761845	A	G
rs1518754	11	36784445	G	A
rs16929453	11	36817806	C	T
rs12222306	11	36834316	C	T
rs1383349	11	36895349	G	A
rs1480548	11	36908532	C	T
rs764848	11	36925579	T	C
rs1849342	11	36955618	T	C
rs12789353	11	37001046	C	T
rs907622	11	37015890	C	A
rs11033910	11	37021958	A	G
rs7946463	11	37089996	C	T
rs11033971	11	37112209	A	G
rs10768256	11	37162511	A	C
rs1461347	11	37169997	T	C
rs7933641	11	37465448	A	C
rs767289	11	37624038	G	A
rs10501186	11	37914189	T	G
rs11826097	11	38038516	G	T
rs1011641	11	38272160	C	T
rs4756430	11	38310971	C	T
rs7938730	11	38401344	C	T
rs1369323	11	38410997	T	C
rs1435159	11	38415104	G	A
rs4143110	11	38415508	T	G
rs1550061	11	38416619	T	C
rs11827128	11	38437928	C	T
rs1011138	11	38518525	T	G
rs2054583	11	38604735	G	A
rs16932348	11	38781603	C	T
rs7129746	11	38870235	C	T
rs11035036	11	38974855	A	G
rs11035063	11	39033747	C	T
rs7101534	11	39134853	A	G
rs12285179	11	39220545	C	T
rs11035264	11	39397408	C	T
rs7933968	11	39480443	G	T
rs10501215	11	39567741	G	T
rs11035407	11	39661555	G	T
rs1702585	11	39710931	A	G
rs11035461	11	39756314	A	C
rs991293	11	39756648	G	T
rs1395917	11	39761095	C	T
rs7930525	11	40099241	C	T
rs10501227	11	40262733	A	G
rs1440123	11	40433344	G	A
rs11035901	11	40514015	C	T
rs1353354	11	40542692	G	A
rs10837436	11	40542978	G	T
rs1027388	11	40576404	T	G
rs10501241	11	40652704	A	C
rs7479005	11	40788274	C	T
rs7929217	11	40835136	A	G
rs1350914	11	41008596	G	T
rs4631866	11	41014153	A	G
rs1462224	11	41016316	G	A
rs2035628	11	41157340	T	G
rs4325297	11	41191720	A	G
rs7950120	11	41205851	C	T
rs10768703	11	41522604	A	G
rs1463075	11	41588438	A	C
rs185952	11	41692856	A	G
rs17553408	11	41951928	G	T
rs2280136	11	41971780	T	C
rs4553355	11	42047929	A	G
rs11036745	11	42151394	A	G
rs1011340	11	42174140	A	C
rs17557963	11	42174168	A	G
rs11036794	11	42243624	G	T
rs7480538	11	42267144	C	T
rs11036827	11	42286078	C	T
rs10837824	11	42302892	G	T
rs2862468	11	42342944	C	T
rs7106357	11	42390602	A	G
rs3861059	11	42407322	C	T
rs1026644	11	42471062	G	T
rs10742635	11	42594324	G	T
rs10742636	11	42594339	A	G
rs4421732	11	42656248	A	G
rs6485383	11	42881983	A	G
rs11037175	11	42927616	G	T
rs4755686	11	42956361	G	T
rs7131154	11	42957782	C	T
rs10501293	11	43042670	G	T
rs1425846	11	43052263	C	T
rs1365084	11	43066630	A	G
rs11037262	11	43117576	C	T
rs1544872	11	43152928	G	A
rs1874435	11	43203251	A	G
rs1496222	11	43221085	C	T
rs2132190	11	43350275	A	G
rs17508783	11	43376486	A	G
rs16937556	11	43502332	A	G
rs11037479	11	43549586	C	T
rs1483130	11	43549901	C	T
rs4620711	11	43670419	T	C
rs7932905	11	43684153	A	G
rs11037690	11	43847375	A	G
rs883856	11	43899570	T	C
rs1401317	11	43932318	G	A
rs11037782	11	43971651	A	G
rs1073368	11	44005261	A	G
rs6485492	11	44010073	C	T
rs178505	11	44041425	C	T
rs7935243	11	44050992	C	T
rs4755782	11	44124572	C	T
rs1390073	11	44167215	T	C
rs729287	11	44236666	C	T
rs4755809	11	44279769	C	T
rs746718	11	44349849	G	A
rs17613700	11	44571754	A	G
rs3781757	11	44589474	C	T
rs919445	11	44589530	C	T
rs11038097	11	44639879	C	T
rs715059	11	44741862	A	G
rs10838353	11	44744691	A	C
rs10501309	11	44786673	A	G
rs3824894	11	44892047	T	C
rs835984	11	44892269	A	G
rs7124245	11	44900176	C	T
rs2279359	11	44956181	G	A
rs12361918	11	45015058	G	T
rs900859	11	45018772	G	T
rs1872887	11	45071998	T	G
rs10838418	11	45098276	C	T
rs4755954	11	45108839	T	C
rs6485591	11	45111987	C	T
rs7124508	11	45254175	C	T
rs11038387	11	45273233	A	G
rs4755986	11	45417314	A	G
rs896344	11	45511527	G	A
rs10769168	11	45727585	C	T
rs7941885	11	45737764	C	T
rs11038695	11	45835037	A	G
rs12281674	11	45856538	A	G
rs7926314	11	45983752	G	T
rs17787346	11	45989680	C	T
rs4756055	11	46078599	C	T
rs1051006	11	47263161	A	G
rs3740698	11	47461018	T	C
rs4752791	11	47692599	C	T
rs6485788	11	47830459	A	G
rs747782	11	47897501	T	C
rs2930195	11	47950080	G	A
rs4752897	11	48093566	A	G
rs11039528	11	48100921	A	G
rs3741410	11	48125240	T	G
rs7395662	11	48475469	A	G
rs4882145	11	48614746	C	T
rs3960835	11	49283110	A	G
rs1983448	11	49890432	C	A
rs17489472	11	50103012	A	G
rs7935661	11	50138940	A	C
rs10501331	11	51285867	T	C
rs515667	11	55009954	T	G
rs509882	11	55077631	T	C
rs2868510	11	55217364	A	C
rs12797173	11	55263124	A	G
rs984371	11	55334274	C	T
rs1993921	11	55339392	A	G
rs7951100	11	55346872	G	T
rs1509166	11	55377275	A	C
rs10897314	11	55378348	C	T
rs17511601	11	55437951	G	T
rs10501340	11	55439371	A	G
rs17512196	11	55442375	A	C
rs7936086	11	55447435	C	T
rs17513087	11	55462949	A	G
rs2512779	11	55626765	G	A
rs17150522	11	55931434	C	T
rs618594	11	56013440	T	C
rs658845	11	56050851	C	T
rs1876924	11	56104212	A	G
rs1397056	11	56177773	T	C
rs516294	11	56350186	G	A
rs1938746	11	56400162	C	T
rs737368	11	56426406	A	G
rs731744	11	56426689	T	C
rs1792509	11	56427386	C	T
rs12272961	11	56438326	A	C
rs1793426	11	56440326	A	G
rs7117365	11	56495254	A	G
rs7126102	11	56568493	A	C
rs527174	11	56625962	C	T
rs3017569	11	56681597	G	T
rs4442567	11	56745027	A	G
rs1892964	11	56797296	A	C
rs4938861	11	56812626	A	C
rs3781902	11	56876623	G	A
rs555097	11	56919292	A	C
rs10750870	11	57380391	A	C
rs12575698	11	57542593	C	T
rs3974323	11	57611307	G	A
rs1031360	11	57628442	T	C
rs2441987	11	57675268	A	G
rs1376486	11	57713408	T	C
rs1938648	11	57868089	C	T
rs11229410	11	57926867	C	T
rs11229411	11	57926918	C	T
rs948562	11	58104341	G	A
rs2298608	11	58161043	T	C
rs2154631	11	58161309	A	C
rs1938710	11	58290833	G	A
rs11229722	11	58519425	C	T
rs1943146	11	58603752	C	A
rs12221768	11	58662689	A	G
rs11229889	11	58776995	A	C
rs1879929	11	58940768	G	A
rs1453547	11	58946488	A	G
rs17584022	11	58947226	A	G
rs7126271	11	58997050	A	G
rs559150	11	59105863	A	G
rs1290429	11	59582691	C	T
rs543695	11	59602405	A	C
rs12361312	11	59609172	C	T
rs574700	11	59612059	C	T
rs2847666	11	59616152	A	G
rs11230195	11	59740391	C	T
rs676309	11	59758149	T	C
rs10750931	11	59816386	A	G
rs2304935	11	59858960	G	A
rs2165832	11	59863681	G	A
rs950802	11	59909160	A	G
rs11230333	11	59979459	A	G
rs1051756	11	59992848	G	A
rs17615103	11	59994981	C	T
rs11230420	11	60120537	A	G
rs1224311	11	60173937	G	A
rs668667	11	60222063	G	T
rs11230466	11	60284738	C	T
rs2905509	11	60513164	C	T
rs2905515	11	60521763	A	C
rs175102	11	60567333	A	G
rs10792305	11	60667194	C	T
rs613699	11	60709004	C	A
rs17156025	11	60943397	A	C
rs3815045	11	61426522	A	G
rs907638	11	61526164	T	C
rs259871	11	61632187	G	T
rs2232950	11	61767439	C	T
rs2463833	11	61840484	T	C
rs7119797	11	61922811	C	T
rs17157266	11	61956393	C	T
rs2259606	11	61957707	G	A
rs2513044	11	61993893	G	A
rs1293035	11	62003172	A	C
rs11231242	11	62360492	A	G
rs12290156	11	62594645	G	T
rs17157735	11	62605274	A	G
rs1944041	11	62620900	T	C
rs6591765	11	62674829	C	T
rs1404608	11	62835562	T	C
rs17158154	11	62876062	G	T
rs566456	11	62895058	G	A
rs7126715	11	62938333	A	G
rs9665872	11	62942205	A	C
rs4405320	11	63123634	A	G
rs646384	11	63632032	G	A
rs550840	11	63958215	C	T
rs606063	11	63959305	C	T
rs524386	11	64341535	C	T
rs2957154	11	64341563	T	C
rs10895987	11	64661484	C	T
rs1195962	11	64697995	A	G
rs17304039	11	64896785	A	G
rs10791832	11	65440494	A	G
rs3814747	11	65544648	T	C
rs4930346	11	65750255	A	G
rs7119426	11	66406188	A	G
rs7107498	11	66476057	A	G
rs2278844	11	66477604	A	G
rs3741165	11	67133439	C	T
rs4930211	11	67180468	G	T
rs2075626	11	67556502	C	T
rs3794186	11	67577612	G	A
rs11228153	11	67710160	A	G
rs1979579	11	67794461	C	T
rs11606508	11	67813346	C	T
rs312786	11	67876553	G	T
rs3736228	11	67957871	C	T
rs4930243	11	68256450	C	T
rs10896380	11	68438978	A	G
rs1060435	11	68612171	A	G
rs10896438	11	68663146	G	T
rs7940364	11	68689475	A	G
rs11228553	11	68716760	G	T
rs12799883	11	68767227	G	T
rs7113550	11	68978949	A	G
rs567488	11	69027699	A	G
rs567577	11	69034292	A	G
rs4522197	11	69258982	G	T
rs7130524	11	69369210	C	T
rs11263615	11	69378444	C	T
rs733224	11	69515399	A	G
rs10751234	11	69521535	A	G
rs948173	11	69658777	C	T
rs3781659	11	69680534	T	C
rs7943389	11	69878242	C	T
rs682670	11	69985448	C	A
rs7119726	11	70136496	C	T
rs500335	11	70174289	G	A
rs947853	11	70244842	T	C
rs2015997	11	70341866	C	A
rs3017492	11	70342429	A	G
rs4980651	11	70382508	A	G
rs10899699	11	70464546	C	T
rs2919696	11	70653949	A	G
rs879380	11	70697060	A	G
rs10897992	11	70728576	C	T
rs341078	11	71935160	T	C
rs193170	11	71936788	G	A
rs4944804	11	72198178	A	C
rs6592508	11	72462321	A	G
rs7127013	11	72676869	A	G
rs625572	11	72721891	A	G
rs12421053	11	72954548	C	T
rs11235880	11	73112944	A	C
rs11235909	11	73188293	A	G
rs11235948	11	73304603	C	T
rs7110734	11	73530035	A	C
rs1726744	11	73543430	A	C
rs7130254	11	73556336	A	G
rs12421228	11	73685163	C	T
rs480358	11	73757755	A	G
rs657339	11	73886240	G	T
rs2509563	11	73923131	T	C
rs11236181	11	74023471	G	T
rs7103136	11	74124439	C	T
rs4944950	11	74159279	C	T
rs17133441	11	74161997	A	G
rs512780	11	74223026	T	G
rs2712812	11	74514269	T	C
rs11236363	11	74556238	C	T
rs3781723	11	74572861	C	T
rs10793116	11	74597653	A	G
rs472112	11	74699149	T	C
rs534179	11	74825309	C	T
rs482458	11	74836097	A	G
rs11600640	11	74878739	A	G
rs640927	11	75022554	A	G
rs12282340	11	75048168	A	G
rs543886	11	75113073	T	C
rs670345	11	75123917	G	A
rs531117	11	75133782	T	C
rs1458836	11	75202444	T	C
rs7121639	11	75235031	A	G
rs7115657	11	75346283	C	T
rs6592621	11	75411066	A	G
rs10793139	11	75542845	C	T
rs6592630	11	75738176	A	G
rs10160382	11	75804862	C	T
rs2513511	11	75930279	A	G
rs1892953	11	75950190	A	G
rs10899285	11	76191470	A	G
rs1894008	11	76425830	G	A
rs2276031	11	76509659	T	C
rs12361485	11	76676506	A	G
rs4944158	11	76703887	C	T
rs3824865	11	77405027	C	T
rs7937238	11	77409064	C	T
rs2034500	11	77409403	T	C
rs632663	11	77447533	T	C
rs657161	11	77569399	C	T
rs4945261	11	77667908	A	G
rs4945276	11	77842632	G	T
rs7123924	11	78119061	A	G
rs17137139	11	78161815	A	G
rs648443	11	78188167	T	C
rs619587	11	78189753	T	C
rs1945247	11	78250827	T	C
rs2016337	11	78449282	C	T
rs7937442	11	78454695	C	T
rs948764	11	78481339	C	T
rs1942885	11	78490701	C	T
rs7935464	11	78494745	C	T
rs9667214	11	78499593	A	G
rs12275464	11	78509455	A	G
rs483089	11	78543310	G	A
rs12788335	11	78546745	C	T
rs10501434	11	78547745	A	G
rs567236	11	78610717	A	G
rs536215	11	78714475	G	A
rs506396	11	78735898	A	G
rs483408	11	78776800	T	C
rs529653	11	78779197	G	A
rs7944323	11	78903676	G	T
rs6592852	11	78921073	A	G
rs7106044	11	78967510	A	G
rs2187445	11	78997612	A	G
rs4944237	11	79007054	C	T
rs6592856	11	79026494	C	T
rs10793391	11	79074284	G	T
rs624285	11	79309434	G	A
rs636471	11	79326149	G	A
rs642770	11	79366452	A	C
rs956168	11	79436315	T	C
rs11238074	11	79459595	C	T
rs1944469	11	79475198	A	G
rs10488780	11	79490000	C	A
rs1528632	11	79510935	A	G
rs638437	11	79547548	C	A
rs11231963	11	79551275	A	G
rs11231990	11	79639120	C	T
rs1151220	11	79645451	A	G
rs1479310	11	79658969	A	G
rs10501461	11	79693784	C	T
rs2448269	11	79777451	C	T
rs2512509	11	79791131	A	G
rs2512510	11	79791215	A	G
rs7111535	11	79818081	A	G
rs2198254	11	79820709	A	G
rs1037399	11	79824932	A	G
rs11232143	11	79835043	A	G
rs11232180	11	79914436	C	T
rs10501469	11	79942088	A	G
rs10792487	11	79957187	A	C
rs1949885	11	79994998	C	T
rs1917873	11	80139982	T	C
rs1877482	11	80167263	T	C
rs10501481	11	80214984	A	G
rs12273069	11	80221254	A	G
rs11232369	11	80240386	A	G
rs1355652	11	80244044	A	C
rs10792523	11	80290073	G	T
rs2030074	11	80321886	A	G
rs7342241	11	80385259	C	T
rs1391530	11	80399957	T	C
rs1533866	11	80440791	C	T
rs11232469	11	80494792	G	T
rs10501494	11	80582116	C	T
rs7114393	11	80593158	C	T
rs7106567	11	80615947	G	T
rs17370219	11	80715506	C	T
rs4944292	11	80717988	A	G
rs10897794	11	80726392	A	G
rs10501507	11	80727426	G	T
rs17142276	11	80867902	A	G
rs17142499	11	80908689	A	G
rs1945691	11	80947175	G	A
rs7116004	11	80951202	A	G
rs7927943	11	81025884	C	T
rs1945675	11	81046962	G	T
rs17142769	11	81055781	C	T
rs4944327	11	81104096	A	G
rs1580239	11	81107016	A	G
rs4944338	11	81148189	A	G
rs7947949	11	81171624	C	T
rs17142991	11	81211437	C	T
rs1013273	11	81212151	C	T
rs11607964	11	81260844	C	T
rs1112922	11	81286092	A	C
rs664961	11	81387538	C	T
rs596346	11	81486959	C	A
rs586353	11	81495856	G	T
rs657802	11	81583395	G	A
rs11233070	11	81677116	C	T
rs1399358	11	81766734	T	C
rs908110	11	81821631	C	T
rs2137997	11	81836383	G	A
rs17143592	11	81872423	C	T
rs4944395	11	81873715	A	G
rs4471453	11	81902413	A	C
rs4280019	11	81902547	C	T
rs1939633	11	81938459	A	G
rs10897988	11	81942795	C	T
rs17143894	11	81995875	C	T
rs1939629	11	82024265	G	A
rs12421994	11	82024853	A	G
rs1472401	11	82100594	C	T
rs515495	11	82100988	A	G
rs11233357	11	82258679	G	T
rs7947780	11	82321408	G	T
rs17144500	11	82401555	G	T
rs4515990	11	82430110	C	T
rs7928641	11	82436533	A	G
rs10898077	11	82491322	G	T
rs7936604	11	82514027	A	C
rs11233500	11	82559055	C	T
rs553106	11	82617545	T	C
rs2163612	11	82856844	C	A
rs10898133	11	82910180	A	G
rs17145887	11	83040125	C	T
rs12290852	11	83165537	G	T
rs1878266	11	83230307	T	C
rs790381	11	83312631	A	G
rs1483403	11	83343136	G	T
rs11233872	11	83387642	A	G
rs12285610	11	83436892	A	G
rs7108582	11	83508907	A	C
rs11233954	11	83609529	A	G
rs7110833	11	83789032	C	T
rs7928038	11	83807601	C	T
rs486052	11	83813054	T	G
rs10898250	11	83900085	G	T
rs7937583	11	83941704	C	T
rs11234095	11	83990352	A	C
rs6592194	11	84037744	C	T
rs1940080	11	84048322	G	A
rs11234112	11	84053507	C	T
rs12278864	11	84077677	G	T
rs11234135	11	84089905	A	C
rs17206578	11	84211479	C	T
rs10501579	11	84276593	A	G
rs17147761	11	84283401	A	C
rs10898329	11	84304683	A	G
rs6592215	11	84319720	G	T
rs11600301	11	84319811	C	T
rs2155411	11	84337570	C	T
rs668816	11	84436639	T	C
rs543740	11	84468782	C	A
rs473818	11	84473132	G	A
rs11234291	11	84478981	C	T
rs555156	11	84499629	G	A
rs10898374	11	84554869	C	T
rs10501590	11	84620725	C	T
rs497607	11	84697339	C	T
rs17743360	11	84751918	A	G
rs1354397	11	84913980	G	A
rs431606	11	85056699	A	G
rs290180	11	85068317	A	G
rs895255	11	85212194	A	C
rs11234429	11	85217265	A	G
rs7121363	11	85252758	C	T
rs7107881	11	85320411	A	G
rs10501602	11	85359037	A	G
rs475639	11	85367433	C	T
rs677909	11	85435237	T	C
rs10501608	11	85455489	A	G
rs536841	11	85465472	C	T
rs541458	11	85465999	C	T
rs543293	11	85497725	A	G
rs7123014	11	85600090	A	G
rs10898459	11	85650587	C	T
rs6592284	11	85733549	C	T
rs638492	11	85895409	G	A
rs1006586	11	85904293	T	C
rs498981	11	85908546	T	C
rs7117375	11	85942143	A	G
rs4245423	11	85998641	C	T
rs10501627	11	86029148	G	T
rs543336	11	86076975	T	C
rs17149308	11	86090330	C	T
rs4075249	11	86135305	T	C
rs4245425	11	86139613	C	T
rs7105275	11	86292677	A	G
rs10898552	11	86296526	C	T
rs10501632	11	86402152	A	G
rs3740660	11	86421390	T	C
rs2513240	11	86472504	T	G
rs655050	11	86517029	C	T
rs654083	11	86595269	G	T
rs1518386	11	86624672	A	G
rs12224600	11	86625265	C	T
rs11235074	11	86663657	C	T
rs4636701	11	86712858	C	T
rs10501635	11	86714986	A	C
rs11235120	11	86758361	C	T
rs1996932	11	86851130	T	C
rs10898703	11	86864954	C	T
rs11235185	11	86898285	G	T
rs1986778	11	86898392	G	A
rs12274310	11	86898634	A	G
rs12146626	11	86907172	A	G
rs11235204	11	86953503	G	T
rs10751174	11	87022469	C	T
rs11235245	11	87022900	A	G
rs11825065	11	87105533	C	T
rs12787519	11	87138312	A	C
rs9326475	11	87201552	A	G
rs9666479	11	87250138	A	G
rs548838	11	87444914	T	C
rs10734176	11	87463969	C	T
rs675578	11	87486451	A	G
rs302648	11	87542427	C	T
rs11018795	11	87561811	A	G
rs217098	11	87662636	A	G
rs552650	11	87684092	A	C
rs217062	11	87700147	T	C
rs561545	11	87740895	A	G
rs16913898	11	87778667	A	G
rs10830841	11	87787221	C	T
rs11019834	11	87791355	G	T
rs2513423	11	87855189	C	T
rs308879	11	87892292	G	A
rs973716	11	87897830	A	G
rs16914280	11	87961372	C	T
rs982010	11	88004946	T	C
rs2221108	11	88018176	G	A
rs1903851	11	88120139	C	T
rs12787863	11	88183363	C	T
rs10501694	11	88199799	A	G
rs7129973	11	88555218	A	G
rs3793975	11	88600836	G	A
rs12421746	11	88624632	C	T
rs12574346	11	88778861	A	C
rs497279	11	88857356	C	T
rs1836883	11	88904815	T	C
rs12293379	11	88915814	C	T
rs10830359	11	89095092	C	T
rs7928477	11	89535588	A	G
rs12417453	11	89629135	C	T
rs484213	11	89682187	G	A
rs11019019	11	89807187	C	T
rs568596	11	89814320	G	A
rs10501719	11	89823693	A	G
rs7479104	11	89965850	C	T
rs621992	11	90001747	C	T
rs10830562	11	90093266	A	G
rs10830566	11	90113605	A	G
rs1894139	11	90203569	A	G
rs1528751	11	90356305	G	A
rs1919375	11	90403760	G	A
rs1528742	11	90411950	C	T
rs4483549	11	90595620	C	T
rs11019357	11	90630533	C	T
rs1370023	11	90636867	T	C
rs12790605	11	90664116	G	T
rs16916074	11	90812005	C	T
rs10830732	11	90831866	C	T
rs10765469	11	90855366	A	C
rs10830741	11	90868567	A	G
rs2514276	11	90945600	C	T
rs707319	11	91005196	A	C
rs707327	11	91022224	G	A
rs3847513	11	91126371	T	G
rs2250842	11	91159294	T	C
rs12294567	11	91265310	A	G
rs985598	11	91268260	G	T
rs7121364	11	91322451	A	G
rs12184451	11	91406410	G	T
rs12364952	11	91421486	A	C
rs10830834	11	91455249	A	C
rs3996554	11	91508604	A	G
rs978876	11	91525144	T	C
rs1014646	11	91668848	G	A
rs7127751	11	91755571	A	G
rs1791554	11	91941298	C	A
rs1792366	11	92089015	A	G
rs10765558	11	92133429	A	G
rs3847535	11	92197672	T	C
rs10765565	11	92213559	G	T
rs11020080	11	92218633	A	G
rs7931608	11	92280435	C	T
rs3847554	11	92308474	C	T
rs1703086	11	92447327	A	G
rs4753436	11	92537990	A	G
rs7941228	11	92539237	G	T
rs10765590	11	92542374	A	G
rs2658779	11	92802785	A	C
rs11020388	11	92880495	G	T
rs948016	11	93008953	A	C
rs17651231	11	93094172	C	T
rs1284108	11	93138481	G	T
rs2056247	11	93315872	C	A
rs3020006	11	93361707	G	A
rs7110588	11	93427190	A	G
rs7127074	11	93520985	A	G
rs504207	11	93700050	A	G
rs3740864	11	93752531	A	G
rs12270338	11	93787112	A	C
rs628728	11	93890027	C	T
rs476209	11	93972379	T	G
rs621922	11	93994962	C	T
rs2895570	11	94102741	C	T
rs333009	11	94219053	C	A
rs333027	11	94225561	T	C
rs2400000	11	94324949	A	G
rs7937776	11	94336790	C	T
rs10501819	11	94362363	A	G
rs676761	11	94498067	G	A
rs12361586	11	94541819	A	G
rs684856	11	94545759	A	G
rs9667295	11	94623763	C	T
rs514284	11	94713908	G	A
rs517938	11	94729530	C	T
rs11821606	11	94836868	C	T
rs7102184	11	94862022	A	G
rs4237572	11	94872515	A	G
rs16922018	11	94878719	A	C
rs1893686	11	94884912	T	C
rs6483433	11	94895185	C	T
rs1943502	11	94905893	T	C
rs11021202	11	94917555	C	T
rs735027	11	94941101	A	G
rs2186739	11	94967022	T	C
rs16922306	11	95014461	C	T
rs1893013	11	95090523	T	C
rs17207890	11	95130402	A	G
rs629583	11	95229319	T	G
rs1893057	11	95341243	T	G
rs10501835	11	95369524	A	C
rs1940201	11	95387950	A	G
rs669669	11	95410633	C	T
rs1939471	11	95476732	G	A
rs4572098	11	95560647	C	T
rs523519	11	95569593	C	A
rs10501846	11	95592312	G	T
rs12417347	11	95596852	A	G
rs16923429	11	95624950	C	T
rs548175	11	95630536	C	T
rs4598633	11	95650999	C	T
rs11021596	11	95833507	A	G
rs7938693	11	95840578	A	G
rs689327	11	95888376	A	G
rs4594032	11	95972342	G	T
rs1371352	11	96033229	A	G
rs11215374	11	96146928	C	T
rs10892015	11	96162329	C	T
rs596117	11	96309829	G	A
rs538521	11	96345536	G	T
rs7117076	11	96450510	C	T
rs1557469	11	96480303	T	G
rs1793370	11	96522782	A	G
rs1365440	11	96645408	T	C
rs1157094	11	96681104	A	C
rs17210922	11	96688493	C	T
rs1426640	11	96690263	T	C
rs10895699	11	96753383	C	T
rs17130060	11	96761758	A	G
rs11226572	11	96801114	A	C
rs17285355	11	96811368	A	G
rs1901630	11	96854460	A	G
rs1970747	11	96888947	C	T
rs10895894	11	96906155	C	T
rs7950952	11	97118995	A	G
rs11212752	11	97170267	C	T
rs2851634	11	97249540	A	G
rs4326759	11	97367765	A	C
rs527628	11	97398148	G	A
rs1941852	11	97405432	T	C
rs522030	11	97422223	G	T
rs593423	11	97422335	G	A
rs1941867	11	97435000	C	T
rs10501877	11	97474361	C	T
rs2266114	11	97530485	T	C
rs2252684	11	97552590	T	C
rs2155907	11	97599883	T	C
rs7939072	11	97635266	C	T
rs11214880	11	97718006	A	G
rs8181480	11	97732032	A	G
rs4514383	11	97734471	C	T
rs959319	11	97751633	G	A
rs10501884	11	97756979	C	T
rs10501885	11	97757171	G	T
rs11215568	11	97848847	A	G
rs10790140	11	97937406	A	G
rs232253	11	98162344	A	G
rs10892543	11	98319393	C	T
rs11217903	11	98355260	A	G
rs11604871	11	98384320	A	G
rs10501898	11	98413115	A	G
rs10750186	11	98438373	A	G
rs7946983	11	98503163	C	T
rs7950647	11	98534019	A	C
rs2897525	11	98567845	A	C
rs10892901	11	98582147	C	T
rs7103056	11	98593257	A	G
rs2097104	11	98674719	C	T
rs7937128	11	98690633	G	T
rs17133656	11	98884384	C	T
rs2466912	11	98892027	A	G
rs17133758	11	98916596	A	G
rs11220582	11	98971789	A	G
rs11220658	11	98994224	A	G
rs10893622	11	99008776	A	G
rs648646	11	99017836	A	G
rs9326287	11	99038957	C	T
rs17676667	11	99103335	A	G
rs2010606	11	99106399	C	A
rs1512123	11	99115376	C	T
rs11221580	11	99218429	A	G
rs12574821	11	99333169	A	G
rs10501939	11	99391536	G	T
rs770602	11	99393600	A	G
rs10791145	11	99447958	C	T
rs17094347	11	99472494	C	T
rs1812544	11	99533927	T	C
rs10894590	11	99565104	C	T
rs11223274	11	99593545	A	G
rs11223303	11	99599622	C	T
rs1216192	11	99712710	T	C
rs12801269	11	99794679	C	T
rs1942109	11	99850196	T	C
rs717662	11	99999205	C	T
rs947866	11	100014739	T	C
rs646240	11	100061343	G	T
rs6590813	11	100090635	A	C
rs7946913	11	100108524	A	G
rs17095436	11	100146004	C	T
rs11224446	11	100164369	C	T
rs607890	11	100164979	G	A
rs674693	11	100191329	G	A
rs12785918	11	100218437	A	G
rs11224491	11	100238330	A	C
rs10488787	11	100245140	G	A
rs10488786	11	100245404	G	A
rs576472	11	100311679	G	A
rs10895033	11	100329024	C	T
rs563202	11	100375744	C	T
rs523332	11	100379529	T	G
rs11224546	11	100396203	A	G
rs481855	11	100474570	C	T
rs538343	11	100561549	G	A
rs1943760	11	100664633	A	G
rs7948518	11	100748854	C	T
rs2508370	11	100774097	T	C
rs11224765	11	100815800	C	T
rs7948940	11	100816569	A	G
rs11224772	11	100843783	A	G
rs4129253	11	100870367	G	A
rs4129255	11	100870413	G	A
rs7121108	11	100957541	C	T
rs1938859	11	101052933	T	C
rs10895193	11	101137143	A	G
rs4548585	11	101190962	C	T
rs1441928	11	101295881	T	C
rs10791545	11	101326654	C	T
rs17097403	11	101440077	A	G
rs17689778	11	101568647	A	G
rs12275349	11	101742930	A	G
rs2509683	11	101803212	A	G
rs567670	11	101850209	A	G
rs480846	11	101850444	A	G
rs2156528	11	101897866	T	G
rs1996352	11	101901457	C	T
rs10502001	11	101903803	C	T
rs12418815	11	101923370	C	T
rs11225314	11	101923574	C	T
rs4754854	11	101932590	A	G
rs11225332	11	101957441	C	T
rs10895328	11	102013558	C	T
rs11225370	11	102036215	G	T
rs11225388	11	102080949	A	G
rs10791595	11	102140711	C	T
rs470215	11	102166309	T	C
rs470747	11	102166805	G	A
rs495366	11	102200318	A	G
rs1034375	11	102200682	A	C
rs7115014	11	102310143	A	G
rs671188	11	102334665	G	A
rs655316	11	102337574	T	C
rs524534	11	102357135	A	G
rs536107	11	102404003	C	T
rs546805	11	102457378	C	T
rs589623	11	102587800	G	A
rs664310	11	102590048	T	C
rs11225648	11	102656542	A	G
rs4754901	11	102675522	A	G
rs17396421	11	102685655	C	T
rs3847580	11	102695338	G	A
rs313426	11	102715194	G	A
rs2122776	11	102897552	T	C
rs2122775	11	102904474	T	C
rs7129519	11	102904527	C	T
rs1481954	11	102911360	G	A
rs10895456	11	102921757	G	T
rs10459005	11	102922091	C	T
rs1946013	11	102957438	C	T
rs10488753	11	103035917	T	C
rs17101477	11	103111948	A	G
rs1545860	11	103227398	T	C
rs17405661	11	103266588	C	T
rs1872901	11	103294671	G	T
rs10895547	11	103313362	C	T
rs2047698	11	103349543	C	T
rs665328	11	103365569	C	T
rs629720	11	103370145	A	G
rs260864	11	103381324	G	T
rs7113370	11	103409995	C	T
rs361315	11	103429786	T	C
rs11226161	11	103485551	G	T
rs12277818	11	103507652	C	T
rs1873095	11	103801289	T	G
rs4755036	11	103804161	A	G
rs2155161	11	104079038	T	C
rs1834631	11	104125421	A	G
rs642603	11	104212942	T	C
rs10895742	11	104257189	C	T
rs619368	11	104264756	C	T
rs488928	11	104294431	G	A
rs1944900	11	104343681	T	C
rs3181171	11	104382752	G	A
rs1847298	11	104498619	G	A
rs935683	11	104729277	T	C
rs17104179	11	104742086	A	G
rs7949848	11	104748581	C	T
rs2510187	11	104906381	C	T
rs10895849	11	105015403	C	T
rs2186598	11	105120104	T	G
rs10791774	11	105150858	A	G
rs4754136	11	105222248	C	T
rs669397	11	105351597	T	C
rs6591147	11	105418194	C	T
rs660647	11	105664361	G	A
rs618453	11	105738304	G	A
rs617689	11	105767567	A	G
rs567992	11	105767607	T	C
rs10502069	11	105821821	A	G
rs2409639	11	105830303	A	G
rs10502072	11	105855084	C	T
rs12274945	11	105880509	A	C
rs12284877	11	105895863	C	T
rs17561867	11	105962598	A	G
rs4457720	11	105997051	A	G
rs1487906	11	106103496	G	A
rs1386748	11	106171543	C	T
rs1940386	11	106209460	G	A
rs7483731	11	106223949	C	T
rs10502079	11	106224087	C	T
rs1455593	11	106441899	C	T
rs1840572	11	106446763	G	A
rs652429	11	106820087	C	T
rs609821	11	106844365	A	G
rs4753806	11	106846750	C	T
rs1728909	11	106868669	A	G
rs1528494	11	106939045	G	A
rs595138	11	107047029	A	G
rs7948284	11	107088095	A	G
rs11212337	11	107091451	A	G
rs561202	11	107095545	T	C
rs1963626	11	107198330	G	A
rs4753821	11	107226151	G	T
rs2186903	11	107261761	A	G
rs11212509	11	107461981	C	T
rs228591	11	107602543	G	A
rs2235000	11	107626943	A	G
rs2155440	11	107934986	C	T
rs2640737	11	107967747	C	T
rs7125479	11	107990612	A	C
rs10890873	11	108008882	A	C
rs17695477	11	108035127	A	G
rs2726913	11	108244986	A	G
rs11212886	11	108425255	C	T
rs10502108	11	108425691	A	G
rs11213005	11	108624509	C	T
rs1482047	11	108661992	C	T
rs2186672	11	108821994	C	T
rs875430	11	109120868	C	T
rs2082544	11	109167743	T	C
rs10891034	11	109292524	A	C
rs11213210	11	109323040	C	T
rs10749952	11	109366322	C	T
rs1789395	11	109374463	T	C
rs7107469	11	109431994	A	G
rs7932174	11	109627636	C	T
rs1784653	11	109707745	C	T
rs2724409	11	109742509	A	G
rs7931910	11	109749455	C	T
rs10488764	11	109836841	A	G
rs11213566	11	110107082	A	G
rs7951655	11	110109503	C	T
rs11825647	11	110139063	C	T
rs2432703	11	110176874	G	A
rs120435	11	110202814	T	C
rs10891175	11	110204802	A	G
rs10488722	11	110235459	G	A
rs11213629	11	110244602	C	T
rs10488719	11	110253280	G	A
rs10749968	11	110287661	A	C
rs17730056	11	110387560	C	T
rs317519	11	110395604	A	G
rs1878535	11	110457032	A	G
rs546440	11	110525646	C	T
rs949280	11	110616957	G	A
rs4533073	11	110666351	C	T
rs4938535	11	110780460	C	T
rs510388	11	110957079	T	G
rs7128353	11	111044085	C	T
rs10891288	11	111057263	A	C
rs7945387	11	111322892	C	T
rs10891323	11	111498335	C	T
rs243908	11	111511149	G	A
rs10502156	11	111770882	A	G
rs1540074	11	111798276	C	T
rs1945101	11	111906070	G	A
rs12365993	11	111953103	C	T
rs7118512	11	111971449	A	G
rs10789901	11	111982207	A	G
rs4937686	11	112134141	A	C
rs12281613	11	112209683	C	T
rs3851570	11	112247308	A	G
rs7105462	11	112417258	A	G
rs873803	11	112491480	A	G
rs1436109	11	112496828	T	G
rs4937993	11	112509872	A	G
rs17595156	11	112532851	A	G
rs17115275	11	112629928	C	T
rs605843	11	112630444	T	C
rs668204	11	112654852	T	C
rs600964	11	112655260	G	T
rs4517559	11	112685412	C	T
rs11214589	11	112750258	A	G
rs2471857	11	112803549	T	C
rs4938021	11	112870013	C	T
rs2514227	11	112909380	T	C
rs10891589	11	113085047	A	C
rs2885987	11	113107765	G	T
rs17614161	11	113152542	C	T
rs7126080	11	113229883	A	G
rs1176728	11	113325300	A	C
rs238896	11	113499715	G	A
rs926075	11	113505937	C	T
rs2250728	11	113514033	T	C
rs1184748	11	113542271	G	A
rs620095	11	113566436	T	G
rs420234	11	113613176	T	C
rs6589425	11	113743011	C	T
rs7924722	11	113755781	A	G
rs528747	11	113808010	A	G
rs542941	11	113811015	C	T
rs112750	11	113833495	A	G
rs581015	11	113855050	C	T
rs7951844	11	113890724	A	G
rs10891692	11	113898862	C	T
rs10891729	11	114042950	C	T
rs1517688	11	114046285	C	T
rs17117261	11	114057487	A	C
rs7123330	11	114120247	A	G
rs1792379	11	114132829	G	A
rs17117479	11	114150388	C	T
rs2097158	11	114151165	T	C
rs10502193	11	114169861	A	G
rs7107688	11	114229466	A	G
rs7929275	11	114346816	A	G
rs17563461	11	114354151	C	T
rs2427651	11	114505372	G	A
rs6589484	11	114576024	A	G
rs12576086	11	114590796	A	G
rs4597099	11	114641818	A	G
rs7950069	11	114645763	A	G
rs12290736	11	114679293	C	T
rs1013416	11	114725464	T	G
rs220860	11	114799274	A	C
rs10790077	11	114847103	C	T
rs11215593	11	114923732	A	G
rs10502207	11	114974463	C	T
rs2155631	11	115007004	C	A
rs12295914	11	115080205	C	T
rs4938219	11	115167274	A	G
rs11215750	11	115372882	G	T
rs17119183	11	115473908	C	T
rs7926543	11	115477541	C	T
rs920447	11	115614112	A	G
rs10891937	11	115632014	A	G
rs6589541	11	115713606	A	G
rs12792262	11	115736182	A	G
rs526151	11	115741985	T	C
rs531860	11	115766886	A	G
rs4938267	11	115777459	C	T
rs2174880	11	115810193	G	A
rs1944156	11	115901823	A	C
rs506305	11	116025679	C	T
rs7946299	11	116093059	C	T
rs588918	11	116361852	C	T
rs1351452	11	116448564	A	C
rs12271161	11	116485121	A	G
rs236919	11	116600571	C	T
rs17120765	11	116821756	A	G
rs1940037	11	116941305	T	C
rs1893900	11	116942116	T	C
rs1893899	11	116942146	T	G
rs557940	11	116946603	G	A
rs10892162	11	117066475	A	G
rs603377	11	117076061	C	T
rs4142640	11	117109417	A	G
rs12795949	11	117167348	A	G
rs11216610	11	117274678	A	G
rs640483	11	117275715	A	G
rs652107	11	117415009	G	A
rs2276435	11	117464582	A	G
rs2276129	11	117478883	A	G
rs4537793	11	117558366	A	C
rs1805	11	117581279	T	G
rs10892258	11	118085075	A	G
rs538645	11	118216279	C	T
rs566416	11	118264820	G	T
rs4938621	11	118397487	C	T
rs1003081	11	118419203	C	T
rs568922	11	118424416	T	C
rs620331	11	118436309	C	T
rs4614	11	118457581	G	A
rs1784304	11	118468026	A	C
rs2511848	11	118706909	G	A
rs4938653	11	118810821	C	T
rs10892425	11	119021310	C	T
rs9326253	11	119149661	C	T
rs11217506	11	119167019	C	T
rs10892470	11	119184196	C	T
rs1007369	11	119205241	C	A
rs558034	11	119210420	A	G
rs643536	11	119293364	T	C
rs10892507	11	119365158	A	G
rs590282	11	119386925	A	G
rs674637	11	119530453	G	A
rs6589804	11	119666851	A	G
rs17123792	11	119671226	A	G
rs1941410	11	119676375	A	G
rs632137	11	119752243	T	C
rs7933086	11	119774518	A	G
rs3901366	11	119913281	A	G
rs1317815	11	119989922	G	A
rs7128466	11	119996648	A	G
rs7928903	11	120004254	A	G
rs1317912	11	120008847	G	A
rs10790395	11	120056629	A	C
rs11217989	11	120089193	C	T
rs11218016	11	120199964	C	T
rs11218067	11	120320777	A	G
rs645156	11	120358469	T	C
rs612969	11	120494545	A	G
rs10502247	11	120504152	C	T
rs4936578	11	120504468	A	G
rs583842	11	120506555	T	C
rs2155369	11	120544020	T	C
rs7110565	11	120567696	C	T
rs10790422	11	120641814	C	T
rs6589872	11	120663310	C	T
rs727422	11	120673388	G	A
rs4936618	11	120729206	A	C
rs891437	11	120729986	A	G
rs2298525	11	120866225	A	G
rs2101756	11	120874460	G	A
rs17125523	11	120979449	A	G
rs1614735	11	120998211	G	T
rs647905	11	121040148	T	C
rs540029	11	121089627	T	C
rs10892774	11	121154689	C	T
rs881754	11	121178357	T	C
rs1219385	11	121274691	G	A
rs747915	11	121284874	C	T
rs3862609	11	121297342	G	A
rs12421071	11	121326266	A	G
rs2852833	11	121366328	C	A
rs10502255	11	121449894	G	A
rs2081443	11	121475956	G	T
rs492085	11	121499910	G	T
rs687928	11	121501471	C	T
rs12420569	11	121683478	A	G
rs660546	11	121690384	T	C
rs7115833	11	121704651	A	C
rs7929703	11	121709753	C	T
rs17126598	11	121867740	A	G
rs10502250	11	121908673	G	A
rs1562821	11	121909235	C	T
rs7925049	11	121957403	A	G
rs7941064	11	121961363	A	G
rs4565904	11	121965289	A	G
rs12797830	11	122078854	C	T
rs10790522	11	122092782	C	T
rs7126066	11	122114288	C	T
rs884393	11	122121536	T	C
rs4936742	11	122146296	C	T
rs11218802	11	122146466	A	G
rs11218809	11	122158782	C	T
rs12793476	11	122183938	A	G
rs3107634	11	122217796	C	A
rs2370794	11	122219992	A	G
rs1916040	11	122239027	A	G
rs2272094	11	122243471	A	G
rs4502006	11	122311120	A	C
rs7110039	11	122339211	C	T
rs7124683	11	122339246	A	G
rs11828777	11	122551915	C	T
rs7929006	11	122553372	G	T
rs485345	11	122580125	A	G
rs559254	11	122602143	A	G
rs493642	11	122602596	C	T
rs484580	11	122614679	A	G
rs11219100	11	122656995	C	T
rs7945589	11	122664397	C	T
rs10893019	11	122723038	A	G
rs17127395	11	122841027	C	T
rs2846304	11	122896179	A	G
rs17127435	11	122900558	A	G
rs1029278	11	122926612	G	A
rs11219198	11	122933015	A	G
rs743632	11	122934509	G	A
rs10750238	11	123050953	C	T
rs1841876	11	123054934	C	T
rs10893076	11	123075196	C	T
rs7926767	11	123282746	A	G
rs10790610	11	123282946	C	T
rs7927385	11	123283241	A	G
rs1453654	11	123369426	C	T
rs12576274	11	123375329	A	G
rs4936874	11	123375437	A	G
rs17687161	11	123379493	A	G
rs4936879	11	123385932	A	G
rs1453630	11	123431316	T	C
rs2276049	11	123493541	A	G
rs2276053	11	123512203	G	A
rs10502275	11	123517032	G	A
rs2846226	11	123556141	G	A
rs10893162	11	123581479	A	G
rs7103798	11	123651252	A	G
rs11219618	11	123760663	C	T
rs4360714	11	123843095	C	T
rs10431091	11	123851001	A	G
rs10128573	11	123975636	C	T
rs544368	11	124043205	T	C
rs512225	11	124044446	T	C
rs10219424	11	124070598	A	C
rs11604758	11	124226213	A	G
rs4077566	11	124276481	G	A
rs4936969	11	124395606	C	T
rs10893331	11	124498397	A	G
rs666051	11	124508783	C	T
rs725925	11	124619751	G	A
rs11220019	11	124688641	C	T
rs863955	11	124757151	C	T
rs2241514	11	124831236	C	T
rs7945490	11	124945989	C	T
rs517463	11	125153426	T	C
rs536968	11	125160224	A	G
rs635819	11	125296227	T	C
rs637858	11	125340677	A	C
rs658305	11	125360676	T	C
rs3740909	11	125394736	C	T
rs472650	11	125430655	C	T
rs2043436	11	125430688	C	T
rs663714	11	125559495	T	C
rs8177375	11	125668274	A	G
rs654393	11	125951571	A	G
rs578341	11	125966420	G	A
rs535603	11	125974814	G	A
rs11220553	11	125978096	C	T
rs493725	11	125985566	C	T
rs11220559	11	125995192	G	T
rs569694	11	126005705	A	G
rs876901	11	126006531	G	T
rs693253	11	126032975	G	A
rs7950175	11	126033245	C	T
rs3909722	11	126103922	T	C
rs3862642	11	126110244	C	T
rs939512	11	126210456	A	G
rs4937216	11	126273300	A	G
rs11220660	11	126294566	A	G
rs661021	11	126439357	G	A
rs10893626	11	126456118	A	G
rs873496	11	126516428	T	C
rs10893649	11	126559896	C	T
rs11220834	11	126593175	C	T
rs2441686	11	126607691	A	G
rs12223971	11	126630185	G	T
rs2322732	11	126661942	A	G
rs2697717	11	126709174	T	C
rs7108023	11	126773984	C	T
rs11220901	11	126779749	C	T
rs7949452	11	126800169	A	G
rs1358556	11	126845879	T	C
rs1729076	11	126861482	G	A
rs9943481	11	126903812	A	G
rs1346947	11	127014160	T	C
rs10790914	11	127121412	C	T
rs10893749	11	127170051	A	C
rs1425220	11	127176525	T	C
rs1559660	11	127218383	T	C
rs1425215	11	127324333	G	A
rs1940750	11	127447068	T	C
rs1477577	11	127525578	C	T
rs1215887	11	127566306	T	C
rs540260	11	127642610	C	T
rs7933433	11	127699660	G	T
rs871506	11	127718149	C	T
rs7104988	11	127740662	C	T
rs11221267	11	127750541	A	G
rs11221320	11	127843613	C	T
rs4937339	11	127866379	A	C
rs11221332	11	127886184	C	T
rs11819995	11	127894601	C	T
rs7115037	11	127985723	C	T
rs7935286	11	128006782	A	G
rs948367	11	128030633	C	T
rs6590356	11	128263279	A	C
rs4937390	11	128285012	C	T
rs11221512	11	128290851	A	G
rs1893142	11	128302467	G	A
rs2846685	11	128320571	G	T
rs10488729	11	128467880	G	T
rs7946827	11	128586814	C	T
rs1031063	11	128587624	C	T
rs4372462	11	128631916	C	T
rs4616048	11	128648441	C	T
rs7107425	11	128677415	A	G
rs1908129	11	128728791	G	T
rs11221701	11	128765537	A	G
rs11221703	11	128782169	A	G
rs9645674	11	128990288	C	T
rs4936079	11	128994380	C	T
rs6590400	11	129005055	A	G
rs691197	11	129124330	A	G
rs7111323	11	129127656	C	T
rs10791048	11	129162426	A	C
rs10894147	11	129204066	C	T
rs10894155	11	129222445	A	C
rs2288403	11	129243199	T	C
rs3734068	11	129320230	G	A
rs2512904	11	129340957	A	G
rs982125	11	129437536	C	T
rs7950184	11	129543697	A	C
rs1671078	11	129662255	C	T
rs265303	11	129684635	C	T
rs2291347	11	129791976	A	G
rs1552330	11	129799104	A	G
rs4936101	11	129810815	A	G
rs10894199	11	129814089	C	T
rs11222101	11	129820664	C	T
rs10894203	11	129833092	A	G
rs3133395	11	129903657	T	C
rs11222239	11	130005915	G	T
rs4587735	11	130088641	C	T
rs11222312	11	130165736	G	T
rs10894261	11	130199397	A	G
rs750129	11	130205821	A	G
rs11222341	11	130210863	C	T
rs11222354	11	130233892	A	G
rs11222385	11	130284262	A	G
rs12420169	11	130411698	C	T
rs1945921	11	130467592	C	T
rs7114800	11	130474620	C	T
rs1105526	11	130475753	T	C
rs10894326	11	130489034	C	T
rs11222532	11	130599498	C	T
rs10894348	11	130601814	C	T
rs11222539	11	130622207	A	C
rs1557480	11	130637908	T	C
rs1110302	11	130663809	T	C
rs11222587	11	130739720	A	G
rs11222591	11	130748089	G	T
rs2512642	11	130782266	A	G
rs7107326	11	130837777	C	T
rs992564	11	130841284	G	T
rs1533339	11	130841983	G	A
rs2739283	11	131028150	C	T
rs789517	11	131044490	G	A
rs2135533	11	131054745	C	T
rs1848082	11	131090196	A	C
rs7104953	11	131208441	A	G
rs6590605	11	131212991	A	C
rs633040	11	131236636	T	C
rs516721	11	131240209	T	C
rs564266	11	131246136	T	C
rs598829	11	131247810	T	G
rs1836841	11	131281509	T	C
rs920139	11	131299203	G	A
rs12098973	11	131312381	A	G
rs544166	11	131320554	T	G
rs2027785	11	131362259	A	C
rs1029349	11	131367281	G	A
rs1940033	11	131388017	C	T
rs566390	11	131400074	C	T
rs11222874	11	131411299	A	G
rs1547895	11	131452190	C	A
rs1839314	11	131590593	C	T
rs716717	11	131654347	T	C
rs895924	11	131689549	T	C
rs1823365	11	131716323	C	T
rs3824898	11	131790653	A	G
rs1940026	11	131814583	C	T
rs2508967	11	131829449	G	T
rs11223081	11	131832870	C	T
rs2105632	11	131842137	C	T
rs607810	11	131843114	A	G
rs2212480	11	131843355	C	T
rs12276840	11	131853608	C	T
rs621452	11	131853952	C	T
rs2155373	11	131877044	C	T
rs490435	11	131892044	C	T
rs535834	11	132098373	T	C
rs11223225	11	132198420	C	T
rs1395504	11	132234377	T	G
rs10894623	11	132300779	G	T
rs4542422	11	132329581	G	T
rs11223336	11	132416311	A	G
rs7129438	11	132416364	A	G
rs11223339	11	132423674	G	T
rs10791273	11	132425995	A	G
rs1431780	11	132486656	G	A
rs4430517	11	132524893	A	G
rs7130004	11	132525855	C	T
rs4937752	11	132537965	A	C
rs510960	11	132565481	T	C
rs2382620	11	132566208	A	G
rs499261	11	132583894	C	T
rs1540560	11	132593640	G	A
rs12365021	11	132605443	C	T
rs11827927	11	132719792	A	G
rs6590695	11	132797586	C	T
rs7924634	11	132932947	C	T
rs6590719	11	132961305	A	G
rs7114493	11	132988417	C	T
rs7127453	11	133000501	A	G
rs4603319	11	133010525	A	G
rs11223560	11	133066609	A	G
rs11223579	11	133124115	C	T
rs2853115	11	133213118	G	A
rs11223616	11	133278048	C	T
rs510306	11	133280073	C	A
rs329675	11	133283312	C	T
rs694424	11	133329749	A	G
rs7929735	11	133370148	C	T
rs486111	11	133401747	A	G
rs661820	11	133437862	T	C
rs7131644	11	133559299	G	T
rs1031381	11	133593892	G	A
rs4362160	11	133617243	A	G
rs1595895	11	133674016	T	C
rs1146192	11	133674404	T	C
rs1144219	11	133677241	T	G
rs2510356	11	133682485	T	C
rs512359	11	133698952	T	C
rs513412	11	133700147	G	A
rs1258852	11	133715739	G	A
rs10750560	11	133723197	C	T
rs7926027	11	133971866	C	T
rs3019643	11	134008452	A	G
rs3019662	11	134023948	C	T
rs11223936	11	134054023	A	G
rs1892993	11	134054688	C	T
rs4439527	11	134056785	G	T
rs1944880	11	134121417	C	T
rs7106361	11	134187151	A	G
rs6590773	11	134201564	C	T
rs1939722	11	134211890	T	C
rs10458997	11	134251340	C	T
rs1382498	11	134268936	T	C
rs2270799	12	127956	T	G
rs555044	12	206183	A	C
rs2305164	12	235911	C	T
rs576159	12	253137	C	T
rs956231	12	255353	A	G
rs7315852	12	287894	A	G
rs1860360	12	364161	C	T
rs11063275	12	476148	C	T
rs740895	12	548017	T	C
rs4980944	12	566125	A	G
rs11064121	12	639383	C	T
rs2107613	12	758689	C	T
rs11064524	12	760163	G	T
rs7305099	12	845537	G	T
rs10849573	12	852582	A	G
rs12828016	12	868626	G	T
rs10849605	12	934699	C	T
rs11836039	12	1051586	A	G
rs10848438	12	1081837	A	G
rs6489260	12	1112171	A	G
rs10491954	12	1224606	A	G
rs16928347	12	1286853	C	T
rs12302187	12	1394405	A	G
rs2189669	12	1457107	A	G
rs16928482	12	1460954	A	G
rs886540	12	1461019	C	T
rs7969171	12	1550045	G	T
rs10848568	12	1720645	C	T
rs2286374	12	1833020	T	C
rs2429175	12	1915346	A	G
rs917365	12	2022432	A	G
rs7302743	12	2139849	C	T
rs2238056	12	2198205	C	T
rs2370413	12	2225131	C	T
rs11062192	12	2310961	A	G
rs2887780	12	2369887	C	T
rs4765678	12	2406556	C	T
rs7313403	12	2418535	A	G
rs1076344	12	2424249	G	A
rs1076346	12	2424539	T	C
rs2283314	12	2455833	A	G
rs2239087	12	2456906	C	T
rs11062260	12	2517044	A	G
rs2238090	12	2553593	A	G
rs12321185	12	2761734	A	C
rs10848789	12	3065463	A	G
rs880159	12	3084826	C	T
rs490316	12	3115851	G	A
rs10848821	12	3168292	A	G
rs1002284	12	3201935	C	T
rs3782800	12	3220537	G	A
rs635332	12	3256534	A	G
rs10848840	12	3269690	G	T
rs1860393	12	3309218	A	G
rs1860394	12	3309312	A	C
rs4765727	12	3309458	A	G
rs10744614	12	3425163	A	C
rs4766120	12	3425787	A	G
rs6489469	12	3426611	A	G
rs11062678	12	3462728	C	T
rs10774156	12	3534965	A	C
rs917602	12	3549984	G	A
rs917600	12	3550120	G	A
rs11062733	12	3572279	C	T
rs4766144	12	3593934	C	T
rs10848895	12	3619573	A	G
rs4766151	12	3620331	C	T
rs758530	12	3628184	G	A
rs10491971	12	3638603	C	T
rs11062756	12	3644118	A	G
rs17770663	12	3661404	C	T
rs4766163	12	3690519	A	C
rs17780991	12	3731343	A	C
rs2215465	12	3737291	A	G
rs9300302	12	3737732	C	T
rs2109556	12	3757562	A	G
rs11062901	12	3868322	C	T
rs658604	12	3879230	T	C
rs2907511	12	3897364	A	G
rs17699211	12	3903752	C	T
rs7315461	12	4077029	C	T
rs2017938	12	4140574	A	G
rs7315599	12	4193511	A	G
rs3217933	12	4283261	C	T
rs734075	12	4367308	C	A
rs12308846	12	4385276	A	C
rs759696	12	4395416	C	A
rs2907499	12	4487162	C	A
rs10849124	12	4693176	A	G
rs10849157	12	4823677	G	T
rs2041382	12	4824812	T	C
rs2041381	12	4824852	G	A
rs2359472	12	4847059	A	G
rs1003564	12	4849318	T	C
rs10492061	12	4861546	A	C
rs4766314	12	4924884	G	T
rs11063426	12	4935854	A	G
rs11063454	12	4981796	A	G
rs7963902	12	4988938	C	T
rs7976773	12	5016038	A	G
rs2016141	12	5016264	A	G
rs3759356	12	5020623	A	G
rs4766335	12	5039110	A	G
rs499274	12	5075191	T	C
rs7303158	12	5145801	C	T
rs12309272	12	5221997	C	T
rs11063582	12	5239854	G	T
rs10849223	12	5254782	C	T
rs740901	12	5314401	T	C
rs10492093	12	5347291	A	G
rs2359895	12	5369951	A	G
rs4766366	12	5386703	A	G
rs10849252	12	5388126	C	T
rs10849262	12	5395521	A	G
rs11063679	12	5422387	A	C
rs10744682	12	5425301	A	G
rs11063699	12	5457413	G	T
rs11063708	12	5464664	C	T
rs4930767	12	5467642	C	T
rs11835311	12	5530468	C	T
rs7977845	12	5560887	A	G
rs728342	12	5577633	T	G
rs4930768	12	5582920	C	T
rs11063791	12	5619429	C	T
rs454736	12	5628881	G	A
rs3782638	12	5704425	A	G
rs1860958	12	5760433	T	C
rs2277403	12	5786611	A	G
rs4764574	12	5869965	T	G
rs7298357	12	5870387	A	G
rs11063913	12	5894743	A	G
rs2270151	12	5931221	A	G
rs4764521	12	5954584	A	G
rs216856	12	5956526	C	T
rs216904	12	5976279	C	T
rs11610629	12	6007717	A	C
rs2363880	12	6172270	A	G
rs2268009	12	6210649	T	C
rs11064391	12	6767788	A	C
rs7956804	12	6768721	A	G
rs1055141	12	6796624	C	T
rs17788859	12	6982497	A	G
rs3816423	12	7193249	A	G
rs10842054	12	7288524	A	G
rs7306824	12	7419738	A	G
rs10845265	12	7522100	G	T
rs6488338	12	7523410	C	T
rs7965166	12	7621453	A	G
rs4883421	12	7665295	A	G
rs6488567	12	7712959	C	T
rs7979377	12	7723714	A	C
rs7975207	12	7727232	A	G
rs1123136	12	7738575	T	C
rs10772625	12	7740732	C	T
rs741361	12	7966952	A	G
rs10732571	12	8037956	C	T
rs17728942	12	8179670	A	G
rs4293193	12	8198625	A	G
rs4459385	12	8501062	C	T
rs4242889	12	8507076	C	T
rs4304840	12	8559164	A	G
rs11046021	12	8564544	A	G
rs2969097	12	8782794	G	A
rs10842366	12	8877646	A	G
rs7978604	12	8892984	C	T
rs17802465	12	8904596	A	G
rs4883195	12	8924893	C	T
rs1894815	12	8929839	T	C
rs1805721	12	9038836	G	A
rs969936	12	9096297	G	A
rs3782677	12	9208670	T	G
rs10771415	12	9249490	A	G
rs7972426	12	9272521	A	G
rs252020	12	9312096	C	T
rs758963	12	9631521	G	A
rs10844359	12	9703981	C	T
rs10772006	12	9705134	C	T
rs4763879	12	9801431	A	G
rs3176774	12	9808373	C	A
rs4764015	12	9882363	A	C
rs4764017	12	9882427	A	G
rs253156	12	9897687	G	A
rs2034337	12	9923147	C	T
rs11053499	12	9939332	A	C
rs686394	12	9966342	C	T
rs11053515	12	9975005	C	T
rs479624	12	10012614	G	A
rs607567	12	10022951	T	G
rs608418	12	10023132	T	C
rs7313235	12	10023550	C	T
rs479499	12	10028824	A	C
rs521040	12	10039117	T	C
rs3818343	12	10039470	T	C
rs10734817	12	10080234	A	G
rs1010981	12	10105585	A	G
rs6488270	12	10241854	A	G
rs7137853	12	10387991	C	T
rs10734827	12	10400650	A	C
rs2733840	12	10437192	T	C
rs728010	12	10444534	G	A
rs2617170	12	10452224	C	T
rs2734562	12	10455596	T	C
rs6488306	12	10603800	C	T
rs10492349	12	10682095	G	A
rs7965493	12	10687979	C	T
rs2418087	12	10697552	C	T
rs17742529	12	10708878	C	T
rs11838144	12	10748878	A	G
rs7316817	12	10800679	A	G
rs612456	12	10866008	A	C
rs10845221	12	10880801	G	T
rs10845252	12	11010287	C	T
rs10845289	12	11058493	A	C
rs2010481	12	11071607	G	A
rs1816223	12	11385288	A	G
rs2416673	12	11477909	G	A
rs17209646	12	11532951	C	T
rs10491984	12	11679256	A	C
rs10772498	12	11739760	A	G
rs7961094	12	11803634	C	T
rs7314811	12	11853840	C	T
rs2710293	12	11860837	T	C
rs10772508	12	11900796	A	G
rs2723804	12	11903948	T	C
rs2855708	12	11904839	A	G
rs2239173	12	11931648	A	G
rs4763735	12	11963723	C	T
rs1641729	12	12142419	A	G
rs4763782	12	12146023	A	C
rs2160525	12	12161557	A	G
rs7973718	12	12234088	A	G
rs11054761	12	12321303	C	T
rs1894984	12	12334440	T	C
rs1544684	12	12385351	C	T
rs7135655	12	12449332	A	G
rs1861674	12	12480972	A	G
rs3751262	12	12509957	A	G
rs2287206	12	12525377	C	T
rs4763833	12	12531076	C	T
rs10845563	12	12551161	A	G
rs4237941	12	12612565	C	T
rs12582396	12	12627386	C	T
rs12822507	12	12664788	A	G
rs10772590	12	12714688	C	T
rs7973428	12	12719317	C	T
rs10845606	12	12726161	A	C
rs3759217	12	12759719	C	T
rs4763870	12	12793278	G	T
rs2160667	12	12943944	T	C
rs17819589	12	13007647	C	T
rs10444433	12	13017731	A	C
rs7300383	12	13237713	G	T
rs2291060	12	13256321	G	A
rs3782562	12	13256833	T	C
rs1351229	12	13309829	G	A
rs10505776	12	13358173	C	T
rs2060301	12	13413894	G	T
rs1007054	12	13432580	G	T
rs1551579	12	13461781	A	C
rs7296481	12	13472230	C	T
rs1477106	12	13519088	C	T
rs2417280	12	13578273	A	G
rs1805490	12	13632338	A	G
rs10845809	12	13650301	C	T
rs11055557	12	13680094	A	G
rs17760842	12	13701670	C	T
rs2193151	12	13722540	G	A
rs10492132	12	13724820	A	G
rs2300266	12	13843034	G	T
rs12305339	12	13889609	A	G
rs2284428	12	13901181	A	G
rs12818068	12	13910424	C	T
rs10845852	12	13918404	A	C
rs10845856	12	13930777	C	T
rs219872	12	13966697	A	G
rs918168	12	13969901	C	T
rs1592669	12	13997289	G	T
rs1362816	12	13998057	A	C
rs11055699	12	14020103	C	T
rs17340056	12	14105903	C	T
rs1558905	12	14112158	A	G
rs6488640	12	14229191	A	C
rs1862013	12	14586144	C	T
rs10846021	12	14596800	C	T
rs4764112	12	14708047	A	G
rs2099015	12	14735553	T	C
rs247364	12	14768211	T	C
rs6488724	12	14924028	A	G
rs10772817	12	14964912	A	C
rs921	12	14986429	G	A
rs2445421	12	15057108	G	A
rs3815571	12	15154326	T	C
rs7310431	12	15175108	C	T
rs4763417	12	15188324	C	T
rs767201	12	15262145	A	G
rs7135743	12	15436410	A	G
rs1461039	12	15469202	G	A
rs253829	12	15516669	G	T
rs1861594	12	15552237	A	G
rs2300281	12	15565022	G	T
rs4764219	12	15703455	C	T
rs7956378	12	15776628	A	G
rs10772874	12	15790802	C	T
rs11835073	12	16044909	C	T
rs16911499	12	16079205	C	T
rs11056769	12	16113535	C	T
rs1671463	12	16164882	C	T
rs17352791	12	16176805	C	T
rs17353923	12	16219962	C	T
rs10219568	12	16236368	A	G
rs7308347	12	16367027	A	G
rs10744116	12	16368136	A	G
rs4149202	12	16405876	G	T
rs7312090	12	16407212	A	G
rs2160512	12	16410287	A	G
rs983459	12	16543428	G	T
rs7304507	12	16545580	A	G
rs10744133	12	16708464	A	C
rs4764294	12	16863193	A	C
rs11057102	12	16975264	G	T
rs2900402	12	17268166	G	A
rs1513053	12	17278830	G	A
rs1498614	12	17405876	C	T
rs11043436	12	17443084	A	G
rs653063	12	17542289	T	C
rs1912879	12	17574784	C	T
rs10840763	12	17652446	A	G
rs2467155	12	17677747	G	A
rs7973206	12	17779451	A	G
rs7973854	12	18015848	G	T
rs12367618	12	18133990	C	T
rs16913855	12	18178883	A	C
rs4491292	12	18212721	C	T
rs11043936	12	18252910	C	T
rs11043946	12	18262724	A	C
rs7970341	12	18273640	A	G
rs9300118	12	18356504	A	G
rs4595599	12	18424308	A	G
rs11044058	12	18431841	A	G
rs12581163	12	18466821	C	T
rs1374670	12	18528429	C	T
rs11044165	12	18576788	C	T
rs7969452	12	18578000	C	T
rs10841041	12	18617972	A	G
rs1471891	12	18742801	G	T
rs1021267	12	18767268	A	G
rs1471941	12	18852608	T	C
rs12581828	12	18870054	C	T
rs10841098	12	18895682	A	C
rs1873386	12	18943447	G	A
rs16915276	12	18961126	A	C
rs10841121	12	18997296	A	G
rs4764446	12	19059568	A	C
rs7307141	12	19165234	C	T
rs16915104	12	19179105	G	T
rs10841159	12	19194681	A	C
rs969235	12	19206584	T	C
rs751082	12	19423264	C	A
rs7297320	12	19491448	G	T
rs16915524	12	19532082	A	C
rs10505838	12	19574987	C	A
rs3903219	12	19589435	A	G
rs7487622	12	19613376	A	G
rs6486979	12	19654084	A	C
rs7303587	12	19695682	A	G
rs6486990	12	19698109	A	G
rs4762767	12	19757396	G	A
rs10505850	12	19802620	G	A
rs1015291	12	19876046	G	A
rs941223	12	19912392	A	G
rs10841413	12	19997161	A	G
rs10841414	12	20006687	A	G
rs2417849	12	20167780	T	C
rs7970511	12	20185426	C	T
rs2417848	12	20255829	G	A
rs1373571	12	20352960	C	T
rs2044316	12	20362495	A	G
rs3919734	12	20420905	T	G
rs1348581	12	20422908	C	T
rs4762759	12	20514796	A	G
rs11045271	12	20515544	C	T
rs6487101	12	20560458	A	G
rs10770681	12	20682239	A	G
rs972505	12	20794502	A	C
rs2417941	12	20909063	G	A
rs2417940	12	20909142	T	C
rs11045776	12	21169459	A	G
rs852549	12	21173156	T	G
rs4149014	12	21174220	G	T
rs2291075	12	21222892	C	T
rs2291076	12	21223254	C	T
rs4149076	12	21262411	C	T
rs4149081	12	21269288	A	G
rs7966613	12	21270899	A	G
rs16923647	12	21342662	C	T
rs11045953	12	21346318	A	G
rs10743413	12	21398341	C	T
rs5484	12	21422704	C	T
rs7967339	12	21446958	A	G
rs11046048	12	21483467	A	C
rs7308651	12	21569426	C	T
rs3741841	12	21586851	A	G
rs7954395	12	21619527	G	T
rs1478296	12	21621626	G	A
rs2638441	12	21861286	T	C
rs704191	12	21906289	T	C
rs4148666	12	21923258	T	C
rs4148665	12	21926514	G	A
rs1283807	12	21934007	G	A
rs2032775	12	21935477	T	C
rs704217	12	21938441	T	C
rs4148650	12	21960381	T	G
rs11046234	12	21963524	A	G
rs10841915	12	21990928	A	G
rs16924550	12	22066219	A	G
rs10841939	12	22134928	G	T
rs1861710	12	22176186	G	A
rs722248	12	22258340	G	A
rs9804873	12	22391686	C	T
rs12316081	12	22407160	G	T
rs6487305	12	22534068	C	T
rs11046483	12	22642542	A	G
rs10505887	12	22774217	A	G
rs12816749	12	22775988	A	G
rs2171392	12	22797592	T	C
rs2418082	12	22851394	C	T
rs2433642	12	22883808	A	C
rs1863656	12	22892283	G	A
rs3962536	12	22905377	A	G
rs4964029	12	22924705	C	T
rs2466977	12	22934911	T	C
rs16925543	12	22987781	A	G
rs17361720	12	23152879	C	T
rs4964070	12	23214735	C	T
rs11046937	12	23537311	A	G
rs10505892	12	23569819	A	G
rs17383893	12	23656775	C	T
rs10505896	12	23661597	C	T
rs10771012	12	23679342	A	G
rs1479457	12	23689385	T	C
rs1479446	12	23693243	C	T
rs10842209	12	23722088	A	G
rs17394358	12	23732881	A	G
rs2418138	12	23743089	C	T
rs11047120	12	23871877	C	T
rs7959932	12	23931073	C	T
rs7959314	12	23962261	C	T
rs12812172	12	24040684	A	G
rs1909350	12	24071853	A	G
rs16927028	12	24081695	A	C
rs7961391	12	24094858	A	G
rs3922562	12	24250132	C	T
rs17412555	12	24288211	C	T
rs10842318	12	24334537	G	T
rs10505939	12	24338301	C	T
rs560642	12	24338715	G	T
rs556050	12	24339221	T	C
rs953334	12	24363082	C	T
rs534831	12	24400854	A	G
rs550338	12	24403304	A	G
rs11047392	12	24403442	C	T
rs16927523	12	24406005	C	T
rs10743498	12	24450637	C	T
rs16927632	12	24485089	A	G
rs7306102	12	24498305	A	G
rs2955479	12	24583650	T	C
rs7295669	12	24593059	C	T
rs10743502	12	24596605	A	C
rs11047509	12	24620402	A	G
rs7974956	12	24688241	A	G
rs7961989	12	24714774	A	G
rs16927860	12	24751950	A	G
rs10505943	12	24752300	A	G
rs11047639	12	24842755	G	T
rs1471844	12	24865112	A	C
rs17314214	12	24895928	C	T
rs2353478	12	24895998	T	C
rs6487431	12	24897932	A	G
rs16928141	12	24919255	A	G
rs11047716	12	24979579	C	T
rs11047717	12	24982575	C	T
rs2242400	12	24989341	A	G
rs1011656	12	25048720	G	A
rs10771158	12	25073670	A	G
rs1012980	12	25075275	G	A
rs859202	12	25082058	G	A
rs11047820	12	25128843	C	T
rs859157	12	25131747	G	A
rs3924649	12	25229541	G	A
rs11047887	12	25239939	A	C
rs11047888	12	25240083	C	T
rs4368021	12	25293089	C	T
rs10505975	12	25367486	G	A
rs7313316	12	25378730	C	T
rs1994581	12	25405864	G	A
rs7964381	12	25417964	C	T
rs1387687	12	25505069	G	A
rs11048055	12	25513619	A	C
rs10505968	12	25537084	T	C
rs2169990	12	25540624	A	G
rs279014	12	25574763	A	G
rs10771232	12	25726138	A	G
rs11048174	12	25726512	C	T
rs7134325	12	25874589	G	T
rs706500	12	25889260	C	T
rs1462718	12	25904280	T	C
rs2342373	12	25925920	A	C
rs12426577	12	25988415	C	T
rs4963941	12	25990468	C	T
rs706521	12	26005286	G	A
rs2251618	12	26072952	A	G
rs16929973	12	26100781	C	T
rs11048402	12	26119148	A	G
rs10842673	12	26133127	C	T
rs4963959	12	26188576	A	G
rs2343866	12	26206349	C	T
rs10842686	12	26216646	C	T
rs6487539	12	26234255	A	G
rs7134738	12	26249437	C	T
rs11048431	12	26256997	A	G
rs1049376	12	26382742	T	C
rs2171520	12	26395604	A	G
rs2343878	12	26406423	C	T
rs3816834	12	26463629	T	C
rs10505999	12	26488300	G	T
rs1352388	12	26488578	G	A
rs7975290	12	26505185	A	G
rs17395192	12	26535198	A	G
rs7303990	12	26556243	A	C
rs11048556	12	26559935	A	G
rs1385342	12	26596263	T	C
rs11048593	12	26628515	A	G
rs3736185	12	26646813	C	T
rs7968131	12	26738515	C	T
rs708161	12	26984238	A	G
rs859024	12	26994124	A	G
rs10842827	12	27059780	C	T
rs708170	12	27128352	A	G
rs4964042	12	27158221	A	G
rs11610353	12	27282464	G	T
rs11048977	12	27388716	A	G
rs7300833	12	27441977	A	G
rs4931075	12	27456413	A	G
rs306638	12	27512343	C	T
rs10506024	12	27609825	A	G
rs11049056	12	27629701	G	T
rs10771349	12	27629871	A	G
rs2075377	12	27678902	C	T
rs7295096	12	27689172	A	G
rs17801352	12	27689411	C	T
rs7959164	12	27691713	C	T
rs929952	12	27743697	C	T
rs12578595	12	27856263	C	T
rs11049171	12	27868166	A	G
rs2194821	12	27868213	G	A
rs7978444	12	27951898	C	T
rs7976725	12	28074553	A	G
rs7311105	12	28107770	C	T
rs3825246	12	28354386	G	A
rs9645730	12	28361351	C	T
rs2638952	12	28437304	G	A
rs786712	12	28443864	G	A
rs4931081	12	28508479	C	T
rs11049685	12	28556975	C	T
rs10843208	12	28616371	A	G
rs309043	12	28825379	T	G
rs1383386	12	28927714	T	C
rs1038666	12	28976272	A	G
rs11049939	12	28991896	A	G
rs17544148	12	29001936	A	G
rs11049951	12	29002403	A	G
rs10506048	12	29005767	C	T
rs2196481	12	29101388	T	C
rs1498795	12	29128407	T	C
rs7314861	12	29129602	C	T
rs959123	12	29163072	A	G
rs7310157	12	29165968	C	T
rs4931161	12	29230133	C	T
rs924107	12	29245644	T	C
rs2194518	12	29310727	A	G
rs10843393	12	29402567	C	T
rs1436321	12	29456804	T	C
rs10492374	12	29539458	T	G
rs2216859	12	29552630	G	A
rs2216858	12	29552643	T	C
rs12823875	12	29701392	C	T
rs16934692	12	29702738	A	G
rs11050361	12	29716884	A	G
rs10843492	12	29742986	C	T
rs11050411	12	29770160	A	G
rs10843570	12	29991879	A	C
rs12812911	12	30027485	A	G
rs1072769	12	30067073	T	C
rs11050645	12	30134898	C	T
rs7485817	12	30135973	G	T
rs959566	12	30160004	C	T
rs754296	12	30161856	A	G
rs12313180	12	30200135	C	T
rs7297032	12	30208338	A	G
rs1948034	12	30220177	G	A
rs1485439	12	30236039	A	G
rs10843660	12	30259724	C	T
rs11050722	12	30262092	G	T
rs1652148	12	30300742	G	A
rs4930919	12	30313972	C	T
rs1965728	12	30327454	G	A
rs2703367	12	30346112	T	C
rs1896909	12	30360470	T	C
rs354140	12	30382649	T	C
rs10843737	12	30441788	G	T
rs6487907	12	30453692	A	G
rs1506392	12	30523465	C	T
rs7968413	12	30569284	A	G
rs794161	12	30625669	C	T
rs11051065	12	30810416	A	G
rs2352525	12	30857800	A	G
rs2434121	12	30858475	T	G
rs10843843	12	30870383	C	T
rs4931380	12	30874038	A	G
rs10492243	12	30874817	C	T
rs33163	12	30880670	C	A
rs33167	12	30881854	G	A
rs11612603	12	30900824	C	T
rs11613187	12	30973591	C	T
rs9668315	12	30987048	C	T
rs4931393	12	31006613	A	C
rs2882994	12	31009642	A	G
rs16907089	12	31020397	A	G
rs35065	12	31040930	T	C
rs11051350	12	31275324	A	G
rs11051351	12	31275925	G	T
rs4931471	12	31276361	A	G
rs7954014	12	31298076	A	C
rs1025624	12	31298174	A	G
rs639449	12	31302088	A	G
rs11610422	12	31303936	A	G
rs9971825	12	31390938	A	C
rs708209	12	31445349	A	G
rs7313889	12	31463494	C	T
rs793148	12	31479237	T	C
rs7979755	12	31680940	C	T
rs7298857	12	31701393	A	G
rs900610	12	31707890	G	A
rs10844012	12	31830380	A	G
rs3933838	12	31866997	G	A
rs1150990	12	31954269	T	G
rs1259770	12	31968035	G	A
rs3213955	12	32031365	G	A
rs16919218	12	32109617	C	T
rs10844115	12	32130625	A	C
rs11051794	12	32137067	G	T
rs2683471	12	32171607	G	A
rs7961369	12	32195702	A	G
rs6488035	12	32195894	C	T
rs261900	12	32354282	T	G
rs3748276	12	32372844	A	G
rs155202	12	32398124	G	A
rs325429	12	32405382	A	G
rs7314141	12	32421314	C	T
rs10771958	12	32529429	G	T
rs10506090	12	32552105	C	T
rs17609576	12	32565912	G	T
rs7315682	12	32577224	C	T
rs1909510	12	32670180	A	G
rs11052116	12	32673097	A	G
rs10771984	12	32742684	C	T
rs7135097	12	32778477	A	G
rs3600	12	32788211	T	C
rs2124152	12	32861844	C	T
rs2168207	12	32905792	C	T
rs10772019	12	32976571	A	G
rs7980576	12	32983423	A	G
rs1500071	12	33041787	T	C
rs10844435	12	33087704	C	T
rs17624773	12	33136580	A	G
rs1392331	12	33141099	G	A
rs10743811	12	33158390	A	G
rs1445313	12	33225528	C	A
rs16920827	12	33331881	A	G
rs1905423	12	33373871	A	C
rs9888427	12	33422705	A	G
rs1905417	12	33432649	T	C
rs11052691	12	33466818	A	G
rs1994166	12	33466945	A	G
rs2220409	12	33643597	T	C
rs10844844	12	34271617	A	C
rs10748382	12	36790796	A	G
rs17097717	12	36926880	A	C
rs7960411	12	36989286	A	G
rs7961495	12	37129708	A	G
rs11168782	12	37287281	A	G
rs10875959	12	37351331	A	G
rs10783318	12	37356843	A	G
rs1403521	12	37518274	A	G
rs17126776	12	37597892	A	G
rs1839402	12	37657882	A	G
rs718150	12	37798991	A	G
rs7973610	12	37895910	G	T
rs17126971	12	37898477	G	T
rs17127112	12	38082147	A	G
rs4293188	12	38522359	A	C
rs1874560	12	38586180	C	A
rs17127259	12	38589898	A	G
rs1497050	12	38593865	C	T
rs10506138	12	38598763	G	A
rs11174338	12	38609908	G	T
rs937385	12	38613368	A	G
rs10506139	12	38614403	C	T
rs10877867	12	38648543	A	G
rs11174609	12	38667030	C	T
rs11174735	12	38692779	C	T
rs7971218	12	38746794	A	G
rs4768212	12	38760414	C	T
rs10878089	12	38772872	A	G
rs900253	12	38789012	C	T
rs2638270	12	38827425	C	A
rs2046932	12	38866707	G	A
rs7134379	12	38931141	C	T
rs11564172	12	39078491	A	C
rs11564249	12	39106670	C	T
rs11564168	12	39116850	C	T
rs11177109	12	39219246	A	G
rs1918943	12	39282280	C	T
rs4768301	12	39309666	C	T
rs935224	12	39368666	G	A
rs10784938	12	39579125	G	T
rs17129070	12	39832939	A	G
rs1350433	12	40139813	G	A
rs2733269	12	40152984	A	G
rs2730814	12	40157138	A	G
rs2710263	12	40188620	C	A
rs2608717	12	40195254	A	G
rs285559	12	40216080	A	G
rs725527	12	40218705	C	T
rs285595	12	40226800	A	G
rs7313159	12	40245924	C	T
rs970970	12	40256431	G	A
rs10219573	12	40269724	C	T
rs4378453	12	40283642	A	C
rs287042	12	40296986	A	G
rs287018	12	40330775	A	G
rs10880112	12	40338344	A	G
rs2218863	12	40366615	A	G
rs10880139	12	40417033	G	T
rs1532451	12	40427439	C	T
rs17090707	12	40482468	A	G
rs11181225	12	40569662	C	T
rs11181253	12	40610041	C	T
rs1234013	12	40611185	A	C
rs10491999	12	40648828	A	G
rs11181359	12	40849341	C	T
rs3810788	12	41007040	A	G
rs11181461	12	41045198	C	T
rs10880301	12	41134266	A	G
rs11832772	12	41145855	C	T
rs17091561	12	41328873	C	T
rs7297752	12	41510797	C	T
rs1520835	12	41567838	C	A
rs7957314	12	41570282	A	G
rs17092376	12	41586621	G	T
rs7311715	12	41610469	A	C
rs7308182	12	41661598	C	T
rs2407183	12	41685395	A	C
rs2138010	12	41897852	T	G
rs1510522	12	42187460	T	G
rs277241	12	42288535	G	A
rs277199	12	42307958	T	C
rs277203	12	42320426	T	C
rs1701094	12	42755144	G	A
rs1492310	12	42835702	A	G
rs4459374	12	42837334	C	T
rs4768560	12	43256238	A	G
rs4768564	12	43301191	C	T
rs17574839	12	43394747	C	T
rs7295947	12	43455177	A	G
rs4768575	12	43492965	C	T
rs2408141	12	43789830	C	T
rs7138247	12	43956020	A	G
rs1025088	12	43960764	T	C
rs12579771	12	44019689	C	T
rs10880789	12	44142720	C	T
rs11183067	12	44180640	A	G
rs17096082	12	44217885	C	T
rs2193749	12	44421079	T	C
rs2059405	12	44461736	G	A
rs11183300	12	44722474	C	T
rs9325217	12	44825311	C	T
rs1345091	12	44829221	G	A
rs6582621	12	44877604	A	G
rs6582622	12	44891506	C	T
rs7975820	12	45029002	G	T
rs7979418	12	45061038	A	G
rs4768745	12	45379281	A	G
rs11183610	12	45457031	A	G
rs180424	12	45458025	A	G
rs17097246	12	45458536	A	G
rs2715779	12	45462714	G	A
rs7960695	12	45561992	A	G
rs6582686	12	45599613	C	T
rs10881029	12	45729804	A	G
rs10785655	12	45779750	A	G
rs727363	12	45780396	T	G
rs10881068	12	45868962	C	T
rs10881072	12	45871382	A	G
rs855122	12	45983038	A	G
rs11608831	12	46154736	A	G
rs4768814	12	46174763	C	T
rs10875649	12	46190264	C	T
rs7971524	12	46221587	C	T
rs2051827	12	46242298	A	G
rs7977613	12	46365774	C	T
rs4760636	12	46459619	C	T
rs2189480	12	46550095	T	G
rs2238136	12	46563980	T	C
rs11168314	12	46616896	A	G
rs2071358	12	46652716	T	G
rs12819124	12	46695321	A	C
rs7299271	12	46700325	C	T
rs2228500	12	46812979	A	G
rs7487682	12	46865932	G	T
rs11168514	12	46985543	C	T
rs10506279	12	46989386	A	G
rs2054902	12	47011045	T	G
rs2732457	12	47044646	T	C
rs2705141	12	47210694	G	A
rs4492859	12	47221575	C	T
rs9332441	12	47357512	C	T
rs10783282	12	47433214	A	G
rs2453481	12	47534881	G	A
rs394119	12	48591274	C	T
rs376401	12	48591548	A	C
rs296742	12	48621353	C	T
rs7309966	12	48665934	A	G
rs7974480	12	49084602	A	G
rs10506294	12	49356821	C	T
rs2139930	12	49375554	G	T
rs3825401	12	49411284	G	T
rs17291650	12	49499700	A	G
rs861204	12	49524083	A	G
rs7137881	12	49573017	C	T
rs1362965	12	49608261	T	C
rs6580792	12	49817063	C	T
rs4761981	12	49960768	C	T
rs4761998	12	49968426	A	G
rs4026022	12	50011802	A	G
rs11614836	12	50060401	C	T
rs10876168	12	50066903	C	T
rs2083600	12	50520429	G	A
rs746434	12	50628932	T	C
rs7313454	12	50766449	A	G
rs2141662	12	50791652	C	T
rs7308871	12	50802776	A	G
rs3911501	12	50819085	A	G
rs11170013	12	50821914	C	T
rs9669529	12	50856444	G	T
rs1574409	12	50866337	T	G
rs1902767	12	50888280	C	T
rs10783497	12	50891430	A	G
rs949387	12	50977370	C	T
rs11170080	12	50978740	A	G
rs17655636	12	50980560	A	C
rs4761903	12	51156247	A	G
rs4761907	12	51166364	C	T
rs12425528	12	51188407	A	G
rs89962	12	51201439	T	G
rs7958736	12	51254645	C	T
rs11170211	12	51319707	A	C
rs711345	12	51364125	A	G
rs7963098	12	51406976	A	G
rs864344	12	51408262	C	T
rs6580907	12	51455943	A	G
rs4919756	12	51463589	G	A
rs7959052	12	51492024	C	T
rs6580921	12	51639775	A	C
rs17763689	12	52192699	A	G
rs17708817	12	52389140	A	G
rs2293442	12	52401953	T	G
rs12227447	12	52415159	C	T
rs10783598	12	52451268	C	T
rs2886438	12	52489172	A	C
rs2120991	12	52556495	A	C
rs182714	12	52567229	C	T
rs2366144	12	52610336	A	C
rs10161544	12	52814712	A	G
rs4758966	12	53219055	C	T
rs11170980	12	53262379	C	T
rs11171005	12	53333393	A	G
rs6580988	12	53333456	C	T
rs17115699	12	53365449	C	T
rs17115701	12	53365621	A	G
rs9943768	12	53574257	A	G
rs2248445	12	53604752	A	G
rs2243442	12	53605328	T	C
rs7303230	12	53614097	G	T
rs2710696	12	53683341	C	T
rs7978952	12	53683910	C	T
rs1488047	12	53689461	A	C
rs7302796	12	53793732	C	T
rs7132431	12	54001039	A	G
rs11171414	12	54015832	C	T
rs10783722	12	54023585	C	T
rs10783746	12	54147297	A	G
rs10783764	12	54324860	A	G
rs17117846	12	54325648	A	G
rs4533076	12	54355498	A	C
rs6581079	12	54363186	A	G
rs2242295	12	54518443	A	G
rs2069408	12	54650588	A	G
rs17118206	12	54665565	C	T
rs774033	12	55111578	C	T
rs774039	12	55112248	A	G
rs17118647	12	55124404	A	C
rs774045	12	55125012	A	G
rs12314491	12	55294200	A	C
rs6581110	12	55553362	G	T
rs17119149	12	55596352	A	G
rs17119152	12	55597196	G	T
rs7314055	12	55604170	A	G
rs725957	12	55618008	A	G
rs2279743	12	55663776	T	C
rs1466535	12	55820737	G	A
rs11172184	12	56049787	C	T
rs2069502	12	56430932	T	C
rs703842	12	56449006	G	A
rs7303136	12	56627405	C	T
rs17120201	12	56631261	G	T
rs2653867	12	56807358	G	A
rs17120420	12	56856068	A	G
rs10877090	12	56963223	C	T
rs2642541	12	56989742	G	A
rs11611582	12	57062327	C	T
rs17120736	12	57071545	A	C
rs3858562	12	57086666	G	A
rs3842936	12	57087294	T	C
rs11829757	12	57087790	C	T
rs2004850	12	57104842	C	T
rs782113	12	57116881	G	A
rs3907505	12	57142423	C	T
rs10506375	12	57159106	T	C
rs7961265	12	57164594	A	G
rs12296161	12	57396221	C	T
rs7303938	12	57497199	C	T
rs17121643	12	57555191	A	G
rs11834651	12	57602017	A	G
rs1355469	12	57716570	G	A
rs17121944	12	57726499	C	T
rs6581227	12	57726926	G	T
rs2371978	12	57759239	T	C
rs1400011	12	57800746	G	A
rs1392313	12	57823606	A	G
rs2173646	12	57888169	G	T
rs17636351	12	57896294	C	T
rs17122292	12	57922054	A	G
rs10877264	12	58038750	A	C
rs10877268	12	58062330	A	C
rs420644	12	58203034	T	C
rs17122678	12	58279111	C	T
rs10877323	12	58315221	C	T
rs7976838	12	58372473	A	G
rs12227270	12	58392618	A	G
rs2711679	12	58411973	T	G
rs2711667	12	58415672	G	A
rs2178671	12	58416455	G	A
rs3763979	12	58459673	T	C
rs17120243	12	58492903	A	G
rs11173212	12	58560837	G	T
rs4462385	12	59118058	A	G
rs2134631	12	59327013	C	T
rs10877489	12	59640726	A	G
rs931882	12	59868562	G	A
rs4024186	12	59889487	C	A
rs7304582	12	59898929	C	T
rs4237791	12	59929431	C	T
rs2674879	12	59981141	C	T
rs12231370	12	60042234	A	C
rs10784209	12	60042917	C	T
rs1516032	12	60088543	A	G
rs10877662	12	60110245	A	C
rs17577103	12	60520078	A	G
rs964841	12	60572303	G	A
rs755660	12	60638722	A	G
rs10877771	12	60652610	G	T
rs7963802	12	60682041	A	G
rs7955714	12	60685848	C	T
rs11837421	12	60704356	C	T
rs9738798	12	60767457	C	T
rs1907971	12	60914073	T	C
rs7296326	12	60953994	C	T
rs7305206	12	61002597	A	C
rs12310616	12	61044130	C	T
rs2167287	12	61068734	G	A
rs11174549	12	61245404	A	G
rs12357	12	61272887	A	G
rs342161	12	61417921	A	G
rs2029720	12	61435480	C	T
rs641614	12	61478686	G	A
rs10877921	12	61526939	A	G
rs10506452	12	61541258	A	G
rs575657	12	61552397	A	G
rs10506453	12	61552478	A	C
rs17098599	12	61620509	G	T
rs771963	12	61683273	C	A
rs812796	12	61685535	T	C
rs1026093	12	61689443	T	C
rs1495030	12	61724590	A	G
rs10506460	12	61734287	A	G
rs1495031	12	61784403	C	T
rs7302283	12	61862646	A	G
rs7315832	12	61875974	A	G
rs10784348	12	61935926	C	T
rs7975586	12	61952745	C	T
rs474284	12	62091667	A	G
rs11174970	12	62110882	C	T
rs522020	12	62127452	G	A
rs567486	12	62181589	C	T
rs4107159	12	62374612	G	A
rs10506464	12	62496243	T	C
rs10878092	12	62560947	G	T
rs990309	12	62734563	G	A
rs10878103	12	62755030	A	G
rs11175342	12	63006061	A	G
rs10506538	12	63220192	T	G
rs1245175	12	63402374	T	C
rs7132617	12	63482244	A	G
rs3741740	12	63518966	C	T
rs523106	12	63602437	A	G
rs1446527	12	63733304	G	T
rs6581609	12	63774585	A	G
rs10506528	12	63963967	G	A
rs17101291	12	64035299	G	T
rs11175794	12	64196484	C	T
rs12311233	12	64287380	G	T
rs2358939	12	64393114	A	G
rs898424	12	64437260	C	T
rs1870566	12	64498284	C	T
rs2612060	12	64529769	A	G
rs1480468	12	64628384	A	G
rs11175978	12	64629135	C	T
rs1480464	12	64656838	C	T
rs1480472	12	64698724	A	G
rs10878366	12	64708641	A	G
rs12580526	12	64962225	C	T
rs12371626	12	65102768	C	T
rs11176204	12	65146421	A	G
rs12314237	12	65271493	A	G
rs7131878	12	65281081	A	C
rs7315608	12	65285995	A	G
rs4283063	12	65367426	C	T
rs11176419	12	65447914	C	T
rs10878506	12	65448046	A	G
rs11176420	12	65448079	A	G
rs12823702	12	65489457	C	T
rs6581721	12	65526302	G	T
rs1001408	12	65578555	C	T
rs10878535	12	65609808	C	T
rs774380	12	65725466	T	C
rs17781082	12	65762594	C	T
rs4603385	12	65816931	C	T
rs893280	12	65841593	C	T
rs2870940	12	65850419	G	A
rs11176668	12	65958026	C	T
rs17781705	12	65994936	A	G
rs7135979	12	66072694	A	C
rs11176716	12	66073037	A	G
rs10506555	12	66195617	A	G
rs10878630	12	66244967	A	G
rs2620777	12	66267269	G	A
rs971125	12	66490900	C	T
rs741290	12	66571409	T	G
rs1035151	12	66575178	A	G
rs10492200	12	66717474	T	C
rs10748094	12	66721583	C	T
rs2069718	12	66836429	G	A
rs10784688	12	66866836	C	T
rs4913277	12	66868439	C	T
rs11570915	12	66905871	G	A
rs17224880	12	67021484	A	G
rs10878810	12	67022370	C	T
rs2127536	12	67030718	A	G
rs17105331	12	67030804	C	T
rs391880	12	67065867	T	C
rs2006293	12	67154861	T	C
rs11177274	12	67211550	A	G
rs2701097	12	67395884	C	T
rs12372102	12	67443967	A	G
rs769412	12	67519482	A	G
rs1629426	12	67557550	A	C
rs1690918	12	67560497	T	C
rs3906871	12	67626636	G	A
rs10878879	12	67629492	A	G
rs4075026	12	67813199	C	T
rs12425617	12	67814045	C	T
rs10878938	12	67872706	C	T
rs604168	12	67957425	A	G
rs639318	12	68034718	C	T
rs1975944	12	68094663	T	C
rs17225279	12	68117304	A	G
rs7979636	12	68137641	A	G
rs11177790	12	68364250	A	G
rs710711	12	68368624	A	G
rs1240218	12	68554632	T	C
rs1240276	12	68589490	A	G
rs7296731	12	68648786	G	T
rs1689467	12	68667622	C	T
rs1239925	12	68689573	T	C
rs1239915	12	68731155	C	T
rs3098309	12	68763130	G	T
rs7137568	12	68774737	A	G
rs3817487	12	69026461	A	G
rs968122	12	69077882	T	C
rs417988	12	69191525	A	G
rs11178282	12	69227462	C	T
rs1561798	12	69251746	A	G
rs2717418	12	69259863	A	G
rs2439732	12	69301398	A	G
rs2465810	12	69301547	A	G
rs10506598	12	69302206	C	T
rs17226479	12	69302773	A	G
rs2584021	12	69316000	T	C
rs11178343	12	69324553	C	T
rs11178351	12	69340572	A	G
rs2089975	12	69381718	C	A
rs11833635	12	69442188	A	G
rs7958456	12	69459347	C	T
rs7962764	12	69483515	C	T
rs12229663	12	69536263	A	G
rs4294640	12	69541292	G	T
rs11178470	12	69561650	C	T
rs17108998	12	69568981	A	C
rs7308794	12	69644351	A	G
rs10784885	12	69673360	C	T
rs715776	12	69745331	T	C
rs7311994	12	69796522	G	T
rs1510937	12	69853223	C	T
rs10879274	12	69920245	C	T
rs10506627	12	69952819	C	T
rs4131878	12	70013309	T	C
rs7956954	12	70108953	A	G
rs7307107	12	70112333	A	C
rs10784924	12	70213514	C	T
rs1280826	12	70217582	C	T
rs1290256	12	70226552	G	A
rs7973299	12	70239957	C	T
rs10506637	12	70252083	C	T
rs6582065	12	70579433	C	T
rs11178988	12	70606698	C	T
rs5019656	12	70608710	C	T
rs1843809	12	70634965	G	T
rs12229394	12	70679181	A	G
rs17110690	12	70694264	A	G
rs1386483	12	70698761	T	C
rs4254109	12	70943649	A	G
rs12321315	12	70997756	C	T
rs17111159	12	71116708	A	C
rs1444606	12	71190555	G	A
rs2172010	12	71231940	A	G
rs999236	12	71236054	C	T
rs7964031	12	71237190	C	T
rs6582124	12	71561667	A	G
rs11179448	12	71567861	C	T
rs7955287	12	71664259	A	G
rs10879542	12	71734981	G	T
rs1400059	12	71772466	C	T
rs1400062	12	71956122	G	A
rs1400061	12	71960825	C	A
rs7953604	12	71980950	C	T
rs1915297	12	72024082	T	C
rs1520550	12	72069387	G	A
rs7963521	12	72115223	C	T
rs764065	12	72263830	C	T
rs11608269	12	72277978	A	C
rs1443735	12	72325726	A	G
rs11179746	12	72376537	A	G
rs1357241	12	72795885	T	G
rs12306576	12	72808323	A	G
rs7305820	12	72837049	C	T
rs17113156	12	72876623	C	T
rs11180043	12	73056304	A	G
rs11180052	12	73077398	A	G
rs1461058	12	73099363	C	T
rs1461060	12	73105838	A	G
rs2641479	12	73245106	A	G
rs1972018	12	73283799	T	C
rs988896	12	73519526	G	T
rs4444152	12	73543444	G	A
rs7300859	12	73587771	C	T
rs1526806	12	73671364	C	T
rs1589968	12	73712158	A	G
rs1458618	12	73786463	T	C
rs1458621	12	73842521	T	C
rs10785182	12	73950922	A	G
rs12229945	12	73978528	A	C
rs11180619	12	74335105	A	C
rs17115456	12	74339685	A	G
rs10879957	12	74350612	C	T
rs17115501	12	74375265	A	G
rs7969436	12	74375460	A	G
rs11180638	12	74376206	C	T
rs10879962	12	74376671	C	T
rs11180642	12	74381773	A	G
rs1290030	12	74498851	A	G
rs1275619	12	74527455	G	A
rs1921484	12	74609258	C	A
rs3860052	12	74638966	G	T
rs10880034	12	74748879	C	T
rs10778037	12	75065845	A	G
rs10746132	12	75074681	A	G
rs12817840	12	75076802	A	G
rs925890	12	75168290	T	C
rs17042174	12	75172541	C	T
rs2632226	12	75535673	T	C
rs4406865	12	75619832	C	T
rs6539663	12	75665570	A	G
rs10862558	12	75732015	A	G
rs772731	12	75859346	A	G
rs2369464	12	75958819	A	C
rs310846	12	76005543	C	T
rs310799	12	76029492	T	G
rs771654	12	76069994	T	G
rs11104627	12	76211677	C	T
rs11829193	12	76211710	C	T
rs7138086	12	76217959	A	G
rs11104727	12	76236451	A	G
rs1402279	12	76253516	T	C
rs7958647	12	76271956	A	G
rs1527063	12	76306564	G	T
rs1405538	12	76314644	T	C
rs1465070	12	76314680	G	A
rs1915364	12	76397630	C	T
rs10506748	12	76423314	A	G
rs771847	12	76457535	A	G
rs11105881	12	76524860	A	G
rs9788022	12	76550043	C	T
rs11106871	12	76743529	C	T
rs1677914	12	76798556	T	C
rs1564303	12	76854938	C	A
rs17044596	12	76871673	C	T
rs17044634	12	76886709	C	T
rs11107957	12	76956186	A	C
rs438209	12	77013958	A	G
rs300432	12	77028978	A	G
rs300446	12	77041397	C	T
rs17044922	12	77056869	A	G
rs1726427	12	77058364	G	A
rs10777839	12	77145735	A	G
rs17045106	12	77176545	C	T
rs10506777	12	77206054	A	C
rs6538820	12	77206424	A	G
rs7132140	12	77260928	A	G
rs11109799	12	77359462	A	G
rs1367354	12	77366148	C	A
rs11109814	12	77366696	A	G
rs4761417	12	77373718	A	G
rs17045395	12	77386032	C	T
rs1796135	12	77512679	T	C
rs4842369	12	77644077	C	T
rs1462920	12	77788028	C	A
rs10861072	12	77796439	G	T
rs17206242	12	77926748	A	G
rs1033196	12	77966968	G	A
rs10506806	12	77979113	C	T
rs17273464	12	77984203	A	G
rs10506807	12	78005428	C	T
rs17005300	12	78066209	A	G
rs10735416	12	78109034	C	T
rs1245810	12	78161526	A	C
rs17293059	12	78272240	A	C
rs4842316	12	78498696	C	T
rs3789989	12	78750118	G	A
rs7135621	12	78977472	C	T
rs11114361	12	79157224	C	T
rs1451098	12	79247890	A	G
rs11114439	12	79350318	A	G
rs7296335	12	79364058	A	G
rs17006927	12	79465732	C	T
rs17007015	12	79541087	C	T
rs1178704	12	79555186	T	C
rs10862181	12	79584352	C	T
rs17007127	12	79599894	A	C
rs1185873	12	79625529	A	G
rs1163254	12	79628481	C	T
rs11114581	12	79637013	A	C
rs1603218	12	79665913	A	G
rs2464135	12	79669942	A	G
rs1520807	12	79807718	A	G
rs2701285	12	79845482	C	T
rs12828169	12	79874850	C	T
rs11114666	12	79883994	C	T
rs7959125	12	79999295	A	G
rs7138951	12	79999764	A	G
rs10862237	12	80016846	A	G
rs17652813	12	80066309	A	C
rs10492002	12	80068667	T	C
rs1921045	12	80239063	G	A
rs12582634	12	80385922	C	T
rs11114871	12	80391485	A	G
rs10746192	12	80466293	A	G
rs10746194	12	80533829	A	C
rs10506852	12	80687070	A	G
rs7972839	12	80703051	C	T
rs11115023	12	80710925	C	T
rs11115141	12	80906308	C	T
rs4537829	12	81071144	A	G
rs10506867	12	81190246	A	G
rs17009705	12	81484021	A	G
rs3993401	12	81509917	A	C
rs12822754	12	81564741	A	G
rs10506877	12	81570085	A	C
rs1882582	12	81599845	G	A
rs10506878	12	81649131	C	T
rs11115415	12	81694009	C	T
rs7304237	12	81766456	G	T
rs10466960	12	81773378	A	C
rs1796178	12	81850940	A	G
rs1682580	12	81879683	A	G
rs1655594	12	81924006	A	C
rs1682604	12	81933737	C	T
rs892540	12	81941606	C	T
rs7304787	12	81964761	C	T
rs12582321	12	81977751	C	T
rs1400879	12	82000556	A	C
rs1517818	12	82015737	G	A
rs11115584	12	82016576	A	G
rs11115597	12	82033274	G	T
rs7137313	12	82113049	A	G
rs6539726	12	82235989	C	T
rs11115759	12	82288581	C	T
rs11115868	12	82369795	A	G
rs1490433	12	82409987	A	G
rs10862688	12	82447043	A	G
rs10862748	12	82676341	A	G
rs7298066	12	82680965	A	C
rs17011461	12	82755756	A	G
rs11116130	12	82862179	A	C
rs7486993	12	82879836	C	T
rs4631964	12	82893896	G	T
rs11116192	12	82997682	A	G
rs17815728	12	83032971	G	T
rs2279307	12	83212147	G	A
rs7957494	12	83296238	A	G
rs10506910	12	83951822	A	G
rs10506911	12	83995528	A	G
rs1389798	12	84026934	A	C
rs12296412	12	84043377	G	T
rs10862975	12	84273529	A	G
rs11117003	12	84639343	G	T
rs1564121	12	84662679	T	C
rs1448099	12	84759564	C	T
rs7979846	12	84970692	A	G
rs2405929	12	85251357	T	C
rs10745415	12	85377771	C	T
rs10745422	12	85493055	A	G
rs11104005	12	85515105	A	G
rs2635066	12	85748546	T	C
rs11104117	12	85749181	A	G
rs10506938	12	85833028	A	G
rs2117018	12	85954340	G	T
rs17314381	12	85984043	A	G
rs11104342	12	86128215	G	T
rs11104598	12	86663639	A	G
rs2247050	12	86694771	C	T
rs10858644	12	86727793	C	T
rs4435086	12	86868608	A	G
rs11104736	12	87018225	A	G
rs7295430	12	87175342	A	G
rs11104868	12	87352573	A	G
rs4842632	12	87455663	C	T
rs10506956	12	87456166	A	C
rs3782181	12	87477692	A	C
rs931936	12	87518063	T	C
rs7131923	12	87541466	A	C
rs1528119	12	87567775	T	C
rs10732643	12	87686246	G	T
rs11105085	12	87776798	G	T
rs17016116	12	87779211	A	C
rs10506959	12	87779854	C	T
rs10858795	12	87785702	C	T
rs3926062	12	88028143	G	A
rs10777156	12	88118091	C	T
rs17456901	12	88124008	C	T
rs10506968	12	88149011	G	T
rs10858840	12	88186679	A	G
rs17016837	12	88318717	C	T
rs10506974	12	88510467	C	T
rs4842670	12	88561473	C	T
rs1946327	12	88779905	C	A
rs10858945	12	88967613	A	G
rs7488228	12	88995095	C	T
rs10777224	12	89032440	G	T
rs12303180	12	89046697	A	G
rs10506981	12	89085439	A	G
rs1347851	12	89091109	T	C
rs2731272	12	89192856	C	A
rs1344963	12	89196110	T	G
rs7302770	12	89215810	C	T
rs4274255	12	89446140	A	G
rs2723934	12	89537434	A	C
rs1847459	12	89729173	C	A
rs11105838	12	89760228	A	C
rs10859064	12	89771333	G	T
rs4523751	12	89842084	A	G
rs6538254	12	89869119	A	C
rs1882146	12	89887554	T	C
rs11105946	12	89966446	C	T
rs17018731	12	90023498	C	T
rs7954702	12	90054997	C	T
rs17837072	12	90243829	G	T
rs1492916	12	90250926	G	A
rs7974879	12	90360968	C	T
rs7960169	12	90360991	A	G
rs12318659	12	90417149	C	T
rs3943102	12	90540885	C	T
rs10777332	12	90688433	C	T
rs11106285	12	90708073	A	G
rs10859210	12	90728625	C	T
rs10777342	12	90781264	C	T
rs10507004	12	90798986	G	A
rs4499040	12	90846689	A	G
rs4608114	12	90908789	A	G
rs12312031	12	90973332	A	G
rs1798050	12	91119205	A	G
rs7300328	12	91158546	C	T
rs6538324	12	91182654	A	G
rs4760431	12	91189761	C	T
rs337656	12	91208482	T	C
rs337663	12	91229335	A	G
rs4760440	12	91330328	A	G
rs6538329	12	91348724	G	T
rs492806	12	91379989	A	G
rs10859322	12	91416973	A	G
rs11106598	12	91419845	C	T
rs7972070	12	91429253	C	T
rs2062287	12	91478650	G	A
rs10492340	12	91501595	G	A
rs7307375	12	91526326	C	T
rs1484156	12	91546287	G	A
rs10859354	12	91573820	C	T
rs4760479	12	91586475	C	T
rs10859378	12	91663365	C	T
rs7314169	12	91962441	C	T
rs11106841	12	91993401	G	T
rs7972610	12	92010315	A	G
rs6538421	12	92385732	C	T
rs10492323	12	92616130	C	T
rs903173	12	92682618	A	G
rs17837165	12	92702089	A	G
rs12297002	12	92766361	A	G
rs10859601	12	92767049	C	T
rs4275668	12	92782327	C	T
rs7957728	12	92809687	A	C
rs6538481	12	93017014	C	T
rs3847794	12	93052956	G	A
rs7131826	12	93070451	C	T
rs10732654	12	93086551	A	G
rs3847804	12	93090429	T	C
rs17299268	12	93109247	A	G
rs17022148	12	93109705	A	G
rs10507035	12	93179117	A	G
rs10859699	12	93383140	A	G
rs12368906	12	93414142	A	G
rs4761479	12	93414179	C	T
rs6538505	12	93453691	A	G
rs6538524	12	93553412	C	T
rs2128899	12	93556629	C	T
rs4761650	12	93614637	C	T
rs4761494	12	93628655	G	T
rs1316566	12	93647288	A	G
rs2008023	12	93684286	A	G
rs12579933	12	93727293	A	C
rs7304048	12	93817079	C	T
rs7306940	12	93832224	A	G
rs17321133	12	93882395	A	G
rs17023960	12	94228714	A	C
rs1565216	12	94259314	A	G
rs2254788	12	94259526	A	G
rs282322	12	94313941	T	G
rs282323	12	94313976	T	C
rs11835203	12	94326835	A	G
rs11830614	12	94326918	A	C
rs2658717	12	94388772	C	A
rs12230722	12	94480909	A	C
rs7136572	12	94483919	A	G
rs10859907	12	94520037	C	T
rs10777715	12	94553462	C	T
rs2367563	12	94581315	G	A
rs1369822	12	94723749	C	T
rs3751264	12	94779438	G	A
rs1583518	12	94804443	T	C
rs10859974	12	94812991	C	T
rs11108331	12	94833421	G	T
rs7961807	12	94880938	A	G
rs10859995	12	94899813	C	T
rs10745747	12	94908162	C	T
rs7970524	12	94914283	C	T
rs6538697	12	94927741	C	T
rs7296106	12	94928025	C	T
rs2660843	12	94962057	A	G
rs7966098	12	94962772	G	T
rs10735341	12	95128578	A	G
rs2302902	12	95141435	T	C
rs1982221	12	95256436	A	G
rs12582303	12	95391770	A	C
rs3858655	12	95404373	A	C
rs3858656	12	95404684	A	G
rs7972631	12	95439333	A	G
rs7307572	12	95442476	C	T
rs17375557	12	95442660	C	T
rs7959797	12	95467199	G	T
rs2080481	12	95632147	A	G
rs39657	12	95754227	C	T
rs7302560	12	95918063	C	T
rs10860120	12	95926152	C	T
rs7975463	12	95953443	C	T
rs11108788	12	95989532	A	G
rs7310134	12	95999229	A	G
rs759572	12	96007166	C	T
rs1468894	12	96058471	A	G
rs17026523	12	96076262	C	T
rs17026526	12	96076306	C	T
rs1558732	12	96090781	A	G
rs10492179	12	96133233	C	T
rs1558729	12	96242149	A	C
rs10860187	12	96253131	G	T
rs10860188	12	96253413	C	T
rs874390	12	96256233	G	A
rs1582341	12	96260727	G	A
rs1833211	12	96315140	T	C
rs10507086	12	96319632	A	G
rs10507087	12	96326015	A	G
rs7960163	12	96342666	A	C
rs11109031	12	96370419	C	T
rs10860211	12	96378173	A	G
rs10777871	12	96401542	C	T
rs10777873	12	96404189	C	T
rs7305831	12	96408817	C	T
rs7980914	12	96548246	A	C
rs7969578	12	96575730	A	G
rs4762397	12	96576798	C	T
rs17027332	12	96631589	A	G
rs1894923	12	96633325	T	C
rs737585	12	96689870	T	C
rs11109229	12	96732281	G	T
rs1450073	12	96748156	T	G
rs1450072	12	96748321	T	C
rs11616171	12	96783962	C	T
rs1551064	12	96819500	T	C
rs2192792	12	96903530	A	G
rs1861295	12	96939541	C	T
rs7132475	12	97110416	A	G
rs12425156	12	97116697	A	G
rs12313192	12	97323586	A	C
rs11109527	12	97474621	C	T
rs17362112	12	97510223	C	T
rs2288726	12	97608518	C	A
rs4762507	12	97659769	C	T
rs10860363	12	97672798	C	T
rs12229507	12	97687325	A	G
rs11109596	12	97688745	A	G
rs1541627	12	97693821	G	A
rs2036225	12	97714503	C	T
rs201421	12	97742374	T	G
rs10860373	12	97751285	C	T
rs201363	12	97768957	T	C
rs11109655	12	97810748	C	T
rs201412	12	97814444	T	C
rs10459194	12	97957421	C	T
rs7313721	12	98005215	A	C
rs923725	12	98167674	C	T
rs10860438	12	98340573	A	G
rs1398083	12	98372311	G	T
rs2724188	12	98372331	A	G
rs7298700	12	98433426	C	T
rs11109996	12	98604119	C	T
rs10219475	12	98627295	C	T
rs6538945	12	98676267	C	T
rs10860532	12	98767685	C	T
rs7960152	12	99099904	A	C
rs7309753	12	99217181	C	T
rs7138085	12	99229758	A	G
rs11110397	12	99422778	A	G
rs35714	12	99494793	G	A
rs2373358	12	99592614	A	G
rs10860618	12	99604782	C	T
rs1877879	12	99668759	G	A
rs11110532	12	99727666	A	G
rs11110533	12	99727692	A	G
rs4764630	12	99845191	A	G
rs676527	12	99856244	T	C
rs4764773	12	99858781	A	G
rs654379	12	99874753	C	T
rs12578778	12	99877787	A	G
rs1710182	12	99896239	G	A
rs2673665	12	99910600	C	T
rs17485225	12	99924830	A	G
rs7956620	12	99971772	A	G
rs7298480	12	99996061	C	T
rs10860680	12	100038764	A	G
rs4764639	12	100053625	G	T
rs189488	12	100118213	A	G
rs2062167	12	100138534	C	T
rs844030	12	100209553	G	A
rs6538980	12	100217097	A	G
rs1009090	12	100227382	G	A
rs2305865	12	100262384	T	C
rs2173815	12	100352181	C	T
rs17031482	12	100420774	A	G
rs2733643	12	100440881	G	A
rs825041	12	100485007	T	C
rs12300992	12	100485801	A	G
rs10778125	12	100486765	A	C
rs17031594	12	100491916	G	T
rs825090	12	100537013	G	T
rs844066	12	100566241	T	C
rs11110928	12	100573218	A	G
rs11110932	12	100574306	A	G
rs2695290	12	100611975	G	A
rs10492085	12	100686456	A	G
rs6539012	12	100704359	C	T
rs2373571	12	100859758	C	T
rs4611262	12	101026889	C	T
rs7957782	12	101040748	A	G
rs10745937	12	101150849	G	T
rs5742632	12	101380604	G	A
rs1019731	12	101388555	C	A
rs35765	12	101405826	T	G
rs17539564	12	101519877	C	T
rs17542122	12	101639355	A	G
rs1404288	12	101675148	T	C
rs11614216	12	101683734	A	G
rs1722402	12	101691941	A	G
rs1464789	12	101735189	G	A
rs2245360	12	101758674	A	G
rs2251897	12	101773457	G	A
rs2133298	12	101784764	T	C
rs4764926	12	101887926	A	G
rs17548007	12	101899544	G	T
rs11111480	12	102088018	C	T
rs11111512	12	102190402	A	G
rs7294776	12	102238554	A	G
rs12309358	12	102264594	A	C
rs10778260	12	102449370	C	T
rs4540923	12	102466844	C	T
rs10861038	12	102477187	A	C
rs11111687	12	102549115	C	T
rs10861067	12	102563104	A	G
rs831427	12	102578564	C	T
rs7958947	12	102579218	A	G
rs1863878	12	102589976	A	G
rs11614418	12	102591942	C	T
rs17034395	12	102613716	C	T
rs17034439	12	102650798	A	C
rs11111760	12	102688028	C	T
rs17034645	12	102743086	A	G
rs4964629	12	102745980	T	C
rs10861147	12	102854645	C	T
rs3829300	12	102894980	A	G
rs17035120	12	102932924	C	T
rs2722171	12	102973617	G	T
rs2723853	12	102977198	T	C
rs1485591	12	103025036	G	T
rs4255604	12	103097845	G	T
rs4964735	12	103180256	A	G
rs3935020	12	103296461	T	C
rs12427160	12	103332846	A	C
rs2464678	12	103337499	T	C
rs11112046	12	103342322	C	T
rs2243512	12	103343237	C	T
rs2254827	12	103362561	T	C
rs1704907	12	103434974	C	T
rs17812685	12	103468941	A	G
rs1650137	12	103504440	G	A
rs2374409	12	103528140	G	T
rs10507178	12	103539239	C	T
rs17036007	12	103556711	A	G
rs2696004	12	103560795	G	A
rs2694414	12	103565794	G	A
rs1344677	12	103575097	C	T
rs835479	12	103598987	T	C
rs312141	12	103616343	G	A
rs7972699	12	103679421	A	G
rs2468089	12	103723674	A	G
rs10861282	12	103783374	A	C
rs7134351	12	103979347	C	T
rs1345094	12	103987779	G	A
rs1196751	12	104125664	A	G
rs10861372	12	104202653	C	T
rs1344780	12	104214147	A	G
rs7970980	12	104344383	C	T
rs7980357	12	104364356	C	T
rs2374529	12	104568161	C	T
rs17266153	12	104581669	A	G
rs7134108	12	104590719	A	G
rs10507195	12	104591179	G	A
rs11112661	12	104604379	A	G
rs11112681	12	104620036	A	G
rs10778434	12	104637993	A	G
rs10861501	12	104679240	C	T
rs10778450	12	104738423	A	G
rs12425038	12	104766701	C	T
rs1345546	12	104826063	G	A
rs1344567	12	104869369	G	A
rs7312545	12	104877937	A	C
rs1215599	12	105062194	C	T
rs2173596	12	105118057	T	C
rs2173595	12	105118079	T	C
rs1532587	12	105224839	A	G
rs2243506	12	105292106	C	A
rs2246353	12	105333307	T	G
rs17221107	12	105398906	C	T
rs12300729	12	105419382	A	C
rs3891355	12	105474825	T	C
rs1035767	12	105513235	T	C
rs4964181	12	105513755	C	T
rs10507213	12	105653849	A	C
rs10444533	12	105753835	C	T
rs34748	12	105796578	A	G
rs10492212	12	105821075	T	C
rs10861688	12	105918178	C	T
rs7975663	12	106063095	A	C
rs7306232	12	106074551	G	T
rs11113235	12	106168692	A	G
rs12426177	12	106186224	C	T
rs12578281	12	106186563	G	T
rs4964213	12	106274907	C	T
rs2162316	12	106281133	A	C
rs10861732	12	106296672	A	G
rs1426466	12	106296697	T	C
rs6539328	12	106304414	A	C
rs1895990	12	106309628	T	C
rs11830046	12	106372197	A	G
rs933880	12	106372782	T	C
rs1365349	12	106425662	A	G
rs12300822	12	106433397	A	G
rs1861586	12	106438271	T	C
rs17757150	12	106486101	C	T
rs6539349	12	106505746	G	T
rs4528429	12	106512096	A	G
rs3741786	12	106621020	C	T
rs11113537	12	106757704	A	C
rs7296362	12	106899748	C	T
rs7310199	12	107096646	A	G
rs2888967	12	107181285	A	G
rs10861905	12	107291463	A	C
rs2559880	12	107332127	T	C
rs11113876	12	107346952	A	G
rs10492255	12	107347877	T	G
rs2160974	12	107407751	C	T
rs4388939	12	107424267	A	G
rs10861950	12	107503078	C	T
rs10746129	12	107615218	C	T
rs10778660	12	107829650	C	T
rs7980554	12	107854325	G	T
rs2284689	12	108169928	G	A
rs3742023	12	108178365	T	C
rs10849968	12	108178703	A	C
rs2118310	12	108235593	G	A
rs3825393	12	108367757	T	C
rs3815575	12	108432288	T	C
rs10161126	12	108526731	A	G
rs2193536	12	108699554	T	C
rs11068651	12	108782881	C	T
rs10850913	12	108796615	A	G
rs10849677	12	108971303	A	G
rs768923	12	109006782	A	G
rs11065611	12	109188870	C	T
rs3864937	12	109567467	G	T
rs2879525	12	109720104	A	G
rs850511	12	109724204	T	C
rs2188399	12	109756936	A	G
rs933296	12	109837231	C	A
rs886125	12	109849707	G	A
rs10774613	12	110030548	C	T
rs6489979	12	110099119	C	T
rs4766553	12	110118664	G	T
rs3809290	12	110131836	T	C
rs1265566	12	110200759	C	T
rs7300860	12	110238980	C	T
rs1544396	12	110547258	T	C
rs601663	12	110607667	G	A
rs847898	12	110648029	T	C
rs3742000	12	110822922	T	C
rs4767293	12	110947679	A	G
rs17696736	12	110971201	A	G
rs1980364	12	111002025	C	T
rs4767879	12	111448453	G	T
rs10850061	12	111500936	C	T
rs1015249	12	111609694	T	G
rs3803064	12	111657877	G	A
rs1024467	12	111671737	C	T
rs4767004	12	111678028	A	G
rs10492025	12	111757433	C	T
rs16942270	12	111765356	A	G
rs7958347	12	111809444	C	T
rs10774679	12	111859131	C	T
rs1732771	12	112028211	G	A
rs7970839	12	112121826	A	G
rs12301501	12	112526778	A	C
rs2891471	12	112579943	A	G
rs518497	12	112587165	C	A
rs10850231	12	112791425	C	T
rs3782447	12	112797399	A	C
rs1014942	12	112810966	C	A
rs3782452	12	112811821	A	C
rs999445	12	112894524	T	C
rs1458702	12	112903366	A	G
rs11066869	12	112914537	C	T
rs17497206	12	113022323	C	T
rs2075397	12	113053753	A	G
rs4766722	12	113074817	A	G
rs759923	12	113086993	C	T
rs1920558	12	113132835	C	T
rs6489945	12	113133752	C	T
rs1920591	12	113190592	A	G
rs1946299	12	113322144	G	A
rs2551390	12	113341741	G	A
rs10774756	12	113350041	A	G
rs3858620	12	113413635	A	G
rs1718377	12	113508620	G	A
rs6489963	12	113543744	A	G
rs3759173	12	113607258	A	C
rs11067280	12	113674984	A	G
rs10850376	12	113675209	A	G
rs4767254	12	113682775	A	G
rs10850378	12	113688002	C	T
rs10507253	12	113702905	G	T
rs7314419	12	113719029	C	T
rs2384554	12	113846661	G	T
rs17689762	12	113899228	C	T
rs35312	12	113956873	G	A
rs7299358	12	114019786	A	G
rs11609114	12	114030678	A	C
rs12422707	12	114059927	C	T
rs1828384	12	114060113	T	C
rs35346	12	114096156	T	G
rs35341	12	114098191	G	A
rs11067463	12	114111702	A	G
rs7296611	12	114131894	A	G
rs7973825	12	114134543	A	C
rs10774797	12	114154969	A	G
rs10507257	12	114172785	A	G
rs11067531	12	114248380	G	T
rs10850488	12	114273583	C	T
rs16945435	12	114277647	A	G
rs6490024	12	114465290	A	G
rs10850535	12	114506889	C	T
rs2035590	12	114510223	C	T
rs4767349	12	114579581	C	T
rs809699	12	114668568	G	A
rs1647102	12	114710269	C	T
rs1647103	12	114711761	C	T
rs1647106	12	114712757	A	G
rs11067772	12	114712808	A	G
rs10850571	12	114764827	G	T
rs7967915	12	114798098	C	T
rs17722146	12	114820700	C	T
rs11067898	12	114988180	A	G
rs4145166	12	115105568	T	G
rs11614312	12	115179234	A	G
rs10850606	12	115241807	G	T
rs7972837	12	115258353	A	G
rs16946571	12	115274074	A	G
rs16946597	12	115288425	A	G
rs6490059	12	115293528	C	T
rs2733633	12	115427907	A	G
rs12227287	12	115497784	C	T
rs2393073	12	115499750	C	T
rs7960700	12	115523693	A	G
rs2393083	12	115602411	A	G
rs180305	12	115649130	T	C
rs4767449	12	115694048	A	G
rs11068187	12	115709582	A	G
rs3088107	12	115775522	A	G
rs903770	12	115776340	G	A
rs7972948	12	115796582	C	T
rs11068315	12	115994935	C	T
rs957363	12	116051947	C	T
rs2650163	12	116177420	A	G
rs1552229	12	116306570	A	G
rs1552230	12	116306768	C	T
rs10774915	12	116333250	C	T
rs708849	12	116348599	A	C
rs17585413	12	116545160	A	G
rs1517204	12	116545363	C	T
rs500037	12	116623923	G	T
rs1318179	12	116717497	C	T
rs10507285	12	116780307	A	G
rs10850931	12	116825153	A	G
rs11068738	12	116833216	C	T
rs10638	12	116956143	A	G
rs7957463	12	117002689	C	T
rs364823	12	117152497	C	T
rs2062525	12	117307617	T	C
rs7132650	12	117377817	C	T
rs2730747	12	117606824	G	A
rs1827175	12	117657146	C	T
rs4766912	12	117678124	A	G
rs2649951	12	117690878	T	C
rs7970829	12	117714077	C	T
rs1392235	12	117758550	G	A
rs7306968	12	117819507	C	T
rs11069189	12	117864420	A	G
rs1961707	12	117865107	G	A
rs1525959	12	117967289	A	G
rs7302554	12	118014807	A	G
rs7134341	12	118065514	G	T
rs1541764	12	118084756	A	G
rs722306	12	118094868	A	G
rs2555298	12	118144340	C	T
rs2727714	12	118152465	A	G
rs2555255	12	118194885	G	A
rs2555254	12	118194989	C	A
rs2727733	12	118218257	A	G
rs2727692	12	118228854	T	C
rs2727735	12	118232146	G	A
rs708891	12	118465960	C	T
rs2893796	12	118535652	G	A
rs11064881	12	118631308	A	G
rs10849704	12	118810446	C	T
rs7970773	12	118998840	C	T
rs2701632	12	119254040	A	G
rs2292681	12	119479715	G	A
rs10431384	12	119611730	A	G
rs2066938	12	119644998	A	G
rs1039302	12	119720641	C	T
rs3883901	12	119740903	T	C
rs10849835	12	119973760	C	T
rs1140886	12	120165919	T	C
rs1063843	12	120166070	C	T
rs7296507	12	120331518	A	G
rs3935332	12	120520908	A	G
rs3741595	12	120563572	C	T
rs925531	12	120637693	G	A
rs7962350	12	120678330	A	G
rs11043196	12	120697042	C	T
rs7961894	12	120849966	C	T
rs1169072	12	120885884	A	G
rs11058480	12	121557232	C	T
rs11059258	12	121707640	A	G
rs10847980	12	121953875	G	T
rs10773007	12	122366705	G	T
rs11057306	12	122663719	A	G
rs11057315	12	122695877	A	C
rs4930737	12	122705550	G	A
rs4930732	12	122882044	T	C
rs7977078	12	122951430	A	G
rs952631	12	123035647	G	A
rs7311233	12	123041893	A	G
rs1048497	12	123065495	A	G
rs372201	12	123168551	T	C
rs1027569	12	123209344	C	T
rs11057479	12	123230568	A	C
rs11057495	12	123235454	A	G
rs4514520	12	123274522	C	T
rs4424765	12	123275216	A	G
rs10846634	12	123281266	C	T
rs11057532	12	123287324	C	T
rs10846635	12	123293967	A	G
rs11057555	12	123322245	C	T
rs2342468	12	123338468	G	T
rs3782280	12	123509241	A	G
rs9668367	12	123736064	C	T
rs3782287	12	123855218	A	G
rs3924313	12	123894328	A	G
rs10744185	12	123996713	C	T
rs12578446	12	124171840	A	G
rs12369591	12	124330900	C	T
rs748548	12	124387008	G	A
rs323846	12	124445806	T	C
rs12811466	12	124602477	G	T
rs10744221	12	124670389	G	T
rs1043607	12	124709299	A	G
rs4765271	12	124726339	C	T
rs6489016	12	124862044	G	T
rs225559	12	125004831	T	C
rs225475	12	125028521	C	A
rs12427263	12	125088293	A	G
rs10773227	12	125103533	A	G
rs12821335	12	125105950	A	G
rs725146	12	125118874	C	T
rs2346669	12	125264114	A	G
rs1476797	12	125292778	T	G
rs961619	12	125302788	A	G
rs11058591	12	125309681	C	T
rs1476796	12	125335886	T	C
rs7138309	12	125365094	C	T
rs918043	12	125381964	C	T
rs2347027	12	125501130	G	T
rs7960773	12	125627131	G	T
rs1355553	12	125751945	A	G
rs10847208	12	125795459	C	T
rs4765473	12	125883448	C	T
rs10773332	12	125931865	A	G
rs1166221	12	125972502	C	T
rs7308066	12	126090000	A	G
rs7296444	12	126121687	A	G
rs10847302	12	126284668	G	T
rs1447090	12	126359390	G	A
rs1463752	12	126524562	C	T
rs7312143	12	126614366	C	T
rs11059315	12	126726294	C	T
rs11059335	12	126795762	A	G
rs4761014	12	126796592	A	G
rs2633462	12	126937406	A	C
rs4761027	12	126950432	G	T
rs10161546	12	127000696	A	G
rs10773456	12	127015005	A	G
rs10773457	12	127015078	A	C
rs3924901	12	127100085	C	A
rs4761061	12	127118824	A	G
rs11059477	12	127120780	C	T
rs9668398	12	127146820	C	T
rs4882706	12	127228069	C	T
rs12372191	12	127299963	C	T
rs10773543	12	127489679	A	G
rs7135085	12	127500116	A	G
rs1551603	12	127520771	G	A
rs11059727	12	127556501	C	T
rs10161384	12	127581636	A	G
rs10847647	12	127595311	A	G
rs11059821	12	127723245	C	T
rs7967621	12	127796466	A	G
rs7966836	12	127800509	A	G
rs11059876	12	127804571	C	T
rs1059312	12	127844817	G	A
rs1385374	12	127866647	C	T
rs11060036	12	127998742	A	G
rs10847726	12	128022627	C	T
rs495507	12	128052892	G	A
rs3851667	12	128116505	C	A
rs12580388	12	128157097	C	T
rs7961192	12	128178291	G	T
rs2398449	12	128179205	C	T
rs2220292	12	128184858	G	A
rs7313362	12	128210295	A	G
rs12580240	12	128212525	A	G
rs1486631	12	128226288	G	A
rs1486630	12	128226450	T	G
rs10773608	12	128243907	C	T
rs2895125	12	128246898	G	T
rs10773613	12	128266650	A	G
rs4411335	12	128273807	C	T
rs10773623	12	128291149	C	T
rs7955684	12	128374258	A	G
rs10773635	12	128378489	A	C
rs11060283	12	128419613	C	T
rs4759527	12	128445412	A	G
rs11060323	12	128455950	C	T
rs3916142	12	128459926	C	T
rs1976829	12	128460459	A	G
rs9804943	12	128472228	C	T
rs4759943	12	128505062	A	G
rs7953756	12	128529060	C	T
rs11060407	12	128583873	A	G
rs7975245	12	128586000	A	C
rs155688	12	128625105	T	G
rs1610177	12	128638689	C	T
rs4759974	12	128641141	C	T
rs155370	12	128643049	T	C
rs155681	12	128643078	T	C
rs7954580	12	128647904	A	G
rs10773689	12	128686079	A	C
rs265603	12	128701943	T	G
rs10847919	12	128706939	C	T
rs10744430	12	128767081	A	G
rs4468386	12	128798850	A	G
rs7958116	12	128801014	G	T
rs11831917	12	128809124	C	T
rs4641522	12	128814475	A	G
rs10773707	12	128829264	C	T
rs7316914	12	128835074	C	T
rs11060565	12	128857653	C	T
rs11060567	12	128864661	A	G
rs10847957	12	128881883	A	G
rs708345	12	129052556	C	T
rs1696432	12	129062929	T	C
rs526798	12	129077466	G	A
rs628195	12	129085763	G	A
rs898802	12	129164638	G	A
rs11060730	12	129192916	C	T
rs11060760	12	129225479	A	G
rs937642	12	129246390	C	T
rs1472513	12	129296225	A	G
rs1692761	12	129340142	G	A
rs1258572	12	129368081	T	C
rs7132917	12	129432804	A	G
rs10848100	12	129473975	C	T
rs11060898	12	129505517	G	T
rs1877978	12	129551135	T	C
rs12822943	12	129574692	C	T
rs11061010	12	129633484	A	G
rs10848161	12	129666351	A	C
rs7977673	12	129731918	C	T
rs729463	12	129768504	A	C
rs2695872	12	129772302	C	T
rs10848194	12	129791290	A	C
rs3864899	12	129799567	G	A
rs1554807	12	129846370	C	T
rs11061209	12	129930941	A	G
rs7131934	12	129994218	C	T
rs4388928	12	129999853	G	T
rs843899	12	130010381	C	T
rs7306215	12	130078947	C	T
rs12370258	12	130093254	G	T
rs7301892	12	130105613	C	T
rs3884623	12	130210853	G	A
rs10744498	12	130241407	C	T
rs3923249	12	130242128	G	T
rs10848321	12	130288474	C	T
rs11061407	12	130300678	C	T
rs2280701	12	130508849	A	G
rs7972929	12	130548183	A	G
rs11061572	12	130548968	A	G
rs11061598	12	130583304	A	G
rs1051219	12	130803703	C	T
rs10751692	12	130809881	C	T
rs10902450	12	130844483	A	G
rs7488356	12	131087425	G	T
rs7981007	12	131536219	A	G
rs7979175	12	132095061	A	G
rs2292029	12	132244186	T	C
rs1892379	13	18209780	A	G
rs6490840	13	18462715	G	T
rs4770584	13	18484754	C	T
rs1885952	13	18548695	C	T
rs17068084	13	18566347	A	G
rs1806658	13	18781672	A	G
rs1977704	13	18804422	C	T
rs3933766	13	19008195	A	G
rs9550559	13	19111340	A	C
rs17241417	13	19180946	A	G
rs7324021	13	19535140	G	T
rs7321929	13	19540012	C	T
rs7330206	13	19690184	A	G
rs17305480	13	19936647	C	T
rs2149769	13	20164227	T	C
rs4769128	13	20220682	C	T
rs2585897	13	20296979	A	G
rs9315905	13	20302969	C	T
rs499577	13	20322404	A	G
rs7318857	13	20331107	A	G
rs3783152	13	20629931	C	T
rs4770121	13	20630094	C	T
rs4111077	13	20630348	T	C
rs7992895	13	20697768	G	T
rs7328482	13	20775418	G	T
rs10492456	13	20829457	T	C
rs7328675	13	20976174	C	T
rs9509798	13	21041703	G	T
rs2761918	13	21053903	A	C
rs4770182	13	21077186	G	T
rs571828	13	21253768	A	G
rs7995502	13	21310584	C	T
rs12428031	13	21355249	A	G
rs12429957	13	21381744	A	C
rs1961415	13	21382460	A	G
rs3117967	13	21406254	G	T
rs2093755	13	21422880	G	A
rs4424770	13	21459090	A	G
rs3129596	13	21459178	C	T
rs4769185	13	21459282	A	G
rs9509957	13	21459684	A	G
rs3129601	13	21460993	A	G
rs9509965	13	21484380	C	T
rs9509982	13	21516416	A	G
rs4769189	13	21545376	A	G
rs4769191	13	21547069	A	G
rs6490697	13	21577011	G	T
rs6490700	13	21629267	A	G
rs17378638	13	21644539	A	G
rs9510021	13	21655355	A	C
rs985288	13	21685338	A	G
rs17076477	13	21741308	A	G
rs7327720	13	21742305	A	G
rs7999201	13	21746444	C	T
rs7995993	13	21748481	A	G
rs9510073	13	21750518	C	T
rs2038711	13	21757408	C	T
rs9506820	13	21758453	C	T
rs9316871	13	21759921	A	G
rs9580339	13	21766685	C	T
rs292459	13	21917858	T	C
rs2992022	13	21919819	T	C
rs9317076	13	22013370	A	G
rs4436648	13	22118204	A	G
rs399820	13	22172512	T	G
rs314862	13	22186394	G	A
rs431103	13	22191714	T	C
rs4770309	13	22295469	A	G
rs4770323	13	22320753	G	T
rs914069	13	22365854	C	T
rs9285248	13	22477883	G	T
rs2311184	13	22536210	A	G
rs9552821	13	22566828	C	T
rs9552822	13	22567382	A	G
rs9552824	13	22571219	A	G
rs597425	13	22649313	T	C
rs4770403	13	22653127	A	G
rs3794368	13	22659882	T	C
rs3829357	13	22663100	T	C
rs9552910	13	22761480	C	T
rs1887756	13	22762250	G	T
rs9552911	13	22762657	A	G
rs2766113	13	22800581	A	C
rs9580624	13	22908856	C	T
rs12867076	13	22919696	C	T
rs2297585	13	22942344	G	T
rs9317744	13	22963766	C	T
rs10507331	13	22963812	A	C
rs9510774	13	23026606	A	G
rs6490812	13	23101027	C	T
rs7323925	13	23115160	A	C
rs753955	13	23191859	G	A
rs17079258	13	23194739	A	G
rs7324557	13	23194862	A	G
rs9553048	13	23221749	A	G
rs17079410	13	23310180	A	G
rs2312302	13	23398191	T	C
rs942876	13	23512951	A	G
rs1409020	13	23537957	A	G
rs756025	13	23566520	G	A
rs7317248	13	23625220	C	T
rs4769329	13	23625901	C	T
rs9511097	13	23635951	C	T
rs1220569	13	23670032	A	G
rs9551080	13	23675773	C	T
rs2793490	13	23722936	A	G
rs17463918	13	23722973	A	G
rs2861550	13	23742856	T	C
rs3818938	13	23927083	A	G
rs1807110	13	23943198	G	A
rs9507362	13	23993678	A	C
rs4770705	13	24006315	C	T
rs9511333	13	24010376	G	T
rs9507379	13	24083375	C	T
rs7993583	13	24115481	G	T
rs751853	13	24122246	G	A
rs943051	13	24139241	T	C
rs9318740	13	24189876	C	T
rs12019525	13	24226680	A	G
rs9318813	13	24259850	C	T
rs6490984	13	24317176	A	G
rs7997326	13	24317725	C	T
rs17081281	13	24335809	C	T
rs4770755	13	24389009	C	T
rs2497600	13	24466016	A	G
rs10507341	13	24471308	C	T
rs7325885	13	24616283	G	T
rs9551185	13	24668595	G	T
rs9511755	13	24796100	A	G
rs1028745	13	24831175	T	C
rs9742643	13	25026096	C	T
rs9581395	13	25040342	C	T
rs6491066	13	25046966	C	T
rs11619947	13	25141567	A	G
rs6491086	13	25163422	A	G
rs10492428	13	25179281	G	A
rs3132364	13	25197814	A	G
rs9581459	13	25309035	A	G
rs9511934	13	25309084	C	T
rs17488624	13	25336189	G	T
rs661347	13	25339025	T	C
rs306416	13	25391476	G	A
rs3783142	13	25453548	A	G
rs1048789	13	25492700	G	T
rs17083075	13	25516493	C	T
rs17083171	13	25553996	C	T
rs9553748	13	25592443	C	T
rs301075	13	25601960	G	A
rs7317889	13	25966373	A	G
rs10507367	13	25976719	C	T
rs9553874	13	26087883	A	G
rs1756472	13	26115075	T	C
rs653920	13	26126192	G	A
rs1752653	13	26220777	T	C
rs7333854	13	26257496	G	T
rs17084735	13	26309121	C	T
rs17084854	13	26365432	C	T
rs1014472	13	26376404	G	A
rs4372560	13	26390210	A	G
rs1410430	13	26412917	T	C
rs9553939	13	26431642	A	G
rs9512479	13	26454221	C	T
rs9579058	13	26457635	A	C
rs17085040	13	26459318	A	G
rs8002385	13	26476256	C	T
rs10161639	13	26479662	C	T
rs7337170	13	26481074	C	T
rs9512503	13	26501264	G	T
rs4771063	13	26501848	A	G
rs7984685	13	26635031	C	T
rs6491201	13	26777437	C	T
rs2094497	13	26808122	T	C
rs718617	13	26865841	G	A
rs2760902	13	26876642	G	A
rs9805452	13	26945908	A	G
rs9507904	13	26947506	C	T
rs9581881	13	27004637	C	T
rs14144	13	27138828	G	A
rs2185964	13	27326972	A	G
rs9582005	13	27632465	C	T
rs7982828	13	27656037	A	G
rs7328732	13	27714278	A	G
rs4343125	13	27726893	A	G
rs7995976	13	27839060	A	C
rs974288	13	28059437	G	A
rs12428170	13	28069890	A	G
rs9314912	13	28069985	A	G
rs17086947	13	28101204	A	G
rs1305088	13	28176450	T	C
rs1974335	13	28222533	T	C
rs4272874	13	28234727	A	G
rs952648	13	28270443	A	G
rs3001952	13	28373872	A	G
rs327118	13	28404175	C	T
rs3956272	13	28447099	A	G
rs1322379	13	28452256	T	C
rs9314935	13	28583729	A	G
rs7997258	13	28633770	C	T
rs12584927	13	28700030	A	G
rs7981243	13	28703208	C	T
rs7982077	13	28703528	A	G
rs4769711	13	28771521	A	G
rs9508344	13	28782423	A	G
rs4601890	13	28910185	A	G
rs1986717	13	28927818	G	A
rs2388084	13	28945005	A	G
rs4769753	13	28954562	A	G
rs3783257	13	29004466	T	G
rs2989594	13	29009750	A	G
rs2036973	13	29079404	T	C
rs731966	13	29202716	G	A
rs9551767	13	29360712	C	T
rs874267	13	29373869	C	A
rs633496	13	29414338	C	A
rs566495	13	29414857	G	A
rs3803269	13	29422103	C	T
rs9508605	13	29428852	C	T
rs663528	13	29505076	T	G
rs7997640	13	29642080	A	C
rs202091	13	29775359	G	A
rs756850	13	29809531	C	T
rs1275179	13	29817681	C	T
rs9508716	13	29844126	A	G
rs7332693	13	29994630	A	C
rs9508795	13	30022651	C	T
rs17074712	13	30025975	C	T
rs2150796	13	30047837	G	A
rs4769852	13	30060098	C	T
rs7984952	13	30129806	C	T
rs4769045	13	30157630	C	T
rs3000634	13	30167282	G	A
rs7995384	13	30177259	C	T
rs4075131	13	30208919	A	G
rs4075132	13	30208972	C	T
rs17238738	13	30216068	G	T
rs4147063	13	30217954	C	T
rs1831549	13	30328486	T	C
rs7318879	13	30422625	C	T
rs9315107	13	30540858	C	T
rs17075392	13	30573673	A	G
rs9527530	13	30580196	C	T
rs9539506	13	30640060	C	T
rs2274190	13	30695455	T	C
rs912607	13	30702041	G	A
rs938082	13	30742755	G	T
rs7996043	13	30860283	A	C
rs17076141	13	30928865	A	G
rs202451	13	31060903	A	G
rs568869	13	31073095	G	A
rs1006096	13	31087143	C	T
rs2025908	13	31124399	G	A
rs4941903	13	31140471	A	G
rs1322571	13	31214977	A	C
rs10492606	13	31281225	T	C
rs17076740	13	31342479	C	T
rs383	13	31402939	A	C
rs12864812	13	31551377	A	G
rs407912	13	31583088	C	T
rs17077115	13	31607913	C	T
rs537967	13	31629896	A	G
rs9315157	13	31642352	C	T
rs916732	13	31645122	C	T
rs205015	13	31668598	C	T
rs798987	13	31685876	A	G
rs2073995	13	31711256	A	C
rs7981590	13	31755681	C	T
rs206079	13	31818618	A	G
rs206081	13	31820136	T	C
rs169600	13	31953620	T	C
rs208431	13	32021516	T	C
rs9596381	13	32321771	G	T
rs731089	13	32396035	C	T
rs7984515	13	32464165	A	G
rs398655	13	32485652	C	A
rs9315202	13	32540016	C	T
rs677332	13	32541904	A	G
rs495680	13	32601656	C	T
rs1408892	13	32624131	T	C
rs4291797	13	32648115	C	T
rs797208	13	32658737	T	C
rs9527209	13	32681621	A	C
rs2555603	13	32696262	C	A
rs3742323	13	32748251	C	T
rs7990493	13	32812096	C	T
rs9537312	13	32840308	C	T
rs9315215	13	32941750	C	T
rs10162243	13	33002405	C	T
rs9569841	13	33063186	C	T
rs9315226	13	33066454	C	T
rs9569913	13	33104418	C	T
rs2764015	13	33129571	A	C
rs9570045	13	33148002	G	T
rs7984109	13	33213703	A	G
rs4943142	13	33213815	C	T
rs9315248	13	33245961	C	T
rs4142590	13	33266534	A	G
rs2321822	13	33650890	A	G
rs2065984	13	33712887	A	C
rs9540308	13	33738523	A	C
rs9540823	13	33895343	A	G
rs12427758	13	33949169	A	G
rs5027694	13	33949710	A	G
rs9592510	13	33971750	C	T
rs9541214	13	34010824	C	T
rs9541360	13	34081786	C	T
rs10507420	13	34086269	C	T
rs7981968	13	34165574	C	T
rs9315305	13	34170349	A	G
rs1508489	13	34185874	G	A
rs9529615	13	34205066	A	C
rs9542430	13	34298570	C	T
rs1323949	13	34329868	C	T
rs7326144	13	34495170	A	G
rs9543028	13	34501879	A	G
rs9574079	13	34991134	C	T
rs9315349	13	35004282	A	G
rs4143549	13	35006184	C	T
rs1777670	13	35052966	A	G
rs9601016	13	35062936	A	C
rs1777672	13	35075819	G	A
rs275960	13	35170524	C	T
rs9545074	13	35171871	C	T
rs9545075	13	35171922	C	T
rs9601346	13	35269020	A	G
rs9545424	13	35281264	A	G
rs2148417	13	35331862	A	G
rs2051090	13	35352193	G	A
rs2094248	13	35381466	A	G
rs9574877	13	35381667	C	T
rs17053267	13	35440667	C	T
rs17789281	13	35551987	A	G
rs6563354	13	35594494	C	T
rs10492555	13	35607109	A	C
rs1328652	13	35607527	T	C
rs943895	13	35694536	A	G
rs9547461	13	35835681	A	G
rs10514840	13	35929396	G	T
rs7997435	13	36009150	C	T
rs9547615	13	36042848	C	T
rs1517882	13	36046422	A	G
rs9603093	13	36235850	G	T
rs2759303	13	36237281	T	C
rs9603097	13	36242187	A	C
rs6563501	13	36306545	A	G
rs3748305	13	36337964	A	C
rs17054790	13	36460621	C	T
rs17821630	13	36621396	A	G
rs765410	13	36783818	C	T
rs2146403	13	36851783	C	A
rs4941866	13	36880118	C	T
rs9566222	13	36905731	C	T
rs17055698	13	36930633	C	T
rs9576280	13	36958247	G	T
rs7334289	13	37000990	C	T
rs7335400	13	37001152	A	C
rs2025245	13	37001577	T	C
rs7139998	13	37174391	A	C
rs12586046	13	37234234	A	G
rs9548050	13	37261450	A	G
rs9566255	13	37276364	C	T
rs17206556	13	37278320	A	G
rs7334221	13	37530798	A	G
rs17057315	13	37643911	C	T
rs683479	13	37651676	T	C
rs668103	13	37652750	C	A
rs9548235	13	37670033	C	T
rs4943583	13	37846851	A	G
rs4586303	13	37883824	A	G
rs12429683	13	37983160	C	T
rs9566343	13	38000184	G	T
rs9532264	13	38118170	A	G
rs895898	13	38125547	T	G
rs2442356	13	38215053	G	A
rs1333509	13	38313385	T	C
rs7139901	13	38351783	A	G
rs1945499	13	38364690	G	A
rs7989270	13	38393776	A	G
rs9315639	13	38442663	C	T
rs944868	13	38741411	G	T
rs7324102	13	38765151	C	T
rs1186157	13	38871698	G	A
rs9532378	13	38888424	C	T
rs7335330	13	38905199	C	T
rs7331570	13	38908707	C	T
rs10492737	13	38937812	T	C
rs9566442	13	38961104	C	T
rs1040961	13	39006008	A	G
rs2324335	13	39015821	A	G
rs927515	13	39055114	C	T
rs2324348	13	39060979	A	G
rs4943694	13	39227032	C	T
rs4943708	13	39353021	C	T
rs9576916	13	39378447	A	G
rs9549023	13	39445130	A	G
rs1414932	13	39556787	C	T
rs7350682	13	39585616	C	T
rs10492491	13	39596850	G	T
rs953977	13	39598622	G	T
rs9315762	13	39639907	C	T
rs6563808	13	39664662	C	T
rs9603697	13	39681323	C	T
rs10492680	13	39702836	A	G
rs4943748	13	39736524	G	T
rs9652261	13	39736646	A	G
rs4943750	13	39736899	A	G
rs6563813	13	39756172	C	T
rs1028850	13	39839480	T	C
rs4943773	13	39843315	A	C
rs9315777	13	39917165	A	C
rs4943782	13	39917832	C	T
rs12583976	13	39935905	C	T
rs17446614	13	40037877	A	G
rs9549244	13	40116685	A	G
rs17592756	13	40254042	C	T
rs4941999	13	40332062	C	T
rs7799	13	40431052	T	C
rs9532718	13	40542722	A	C
rs17532413	13	40542956	A	C
rs4942023	13	40573611	A	G
rs1572018	13	40613282	T	C
rs9532758	13	40733039	C	T
rs9594537	13	40879279	A	G
rs2770043	13	40977410	C	T
rs9532889	13	41013117	A	G
rs7322968	13	41048498	C	T
rs1328469	13	41068080	A	G
rs9594601	13	41109922	C	T
rs3945431	13	41170932	G	A
rs1343869	13	41223871	G	A
rs9562355	13	41296275	A	G
rs7333778	13	41444074	G	T
rs12585194	13	41449568	A	G
rs7997862	13	41469136	A	G
rs9532984	13	41532693	A	G
rs585206	13	41587853	G	A
rs605371	13	41599717	A	G
rs957255	13	41599803	A	G
rs3742261	13	41601682	T	C
rs17599382	13	41705734	C	T
rs7334821	13	41712315	A	G
rs238328	13	41723300	C	T
rs17646249	13	41724661	A	G
rs10492434	13	41736864	T	C
rs9315908	13	41788109	G	T
rs7992970	13	41843463	A	G
rs17536002	13	41933209	C	T
rs168312	13	42019760	A	G
rs9567011	13	42117467	A	G
rs7983347	13	42169058	A	G
rs6561072	13	42173146	C	T
rs1323603	13	42200525	T	C
rs10507516	13	42240108	A	G
rs1359314	13	42286498	A	G
rs9533256	13	42302854	C	T
rs1011009	13	42307346	T	C
rs942462	13	42319683	T	C
rs1323864	13	42361299	T	C
rs9525705	13	42385813	A	G
rs9594831	13	42386448	G	T
rs1359182	13	42501093	A	G
rs9315986	13	42554443	A	C
rs11618074	13	42586916	A	G
rs9533433	13	42696077	A	C
rs930577	13	42704889	G	A
rs7319813	13	42722441	C	T
rs7982922	13	42771336	A	G
rs10492573	13	42788008	T	C
rs745334	13	42789149	T	C
rs9533457	13	42806849	A	G
rs1998612	13	42822997	G	T
rs1323137	13	42912600	C	T
rs2325039	13	42919703	C	T
rs17064560	13	42919893	C	T
rs7986768	13	42929863	C	T
rs1998471	13	42933990	C	T
rs10781779	13	43070328	A	G
rs11619756	13	43227004	A	G
rs9533608	13	43227066	A	C
rs9590787	13	43242300	A	G
rs3764147	13	43355925	A	G
rs687582	13	43405689	T	C
rs17065323	13	43525788	C	T
rs9525923	13	43681715	A	G
rs2244061	13	43681826	C	T
rs1330101	13	43687180	C	T
rs2773281	13	43692360	A	G
rs2248414	13	43696197	C	T
rs2246478	13	43727300	G	T
rs9533810	13	43751819	C	T
rs1175191	13	43797028	C	T
rs2057586	13	43830534	G	A
rs8000903	13	43858248	C	T
rs9316103	13	44187357	C	T
rs1984192	13	44273828	A	G
rs2760386	13	44277502	G	T
rs2065963	13	44277688	G	T
rs4942369	13	44313193	C	T
rs4942372	13	44350710	A	G
rs1175384	13	44422083	A	C
rs9567520	13	44552688	A	G
rs9595247	13	44612730	A	G
rs8002996	13	44679336	A	G
rs7993511	13	44777692	C	T
rs7333784	13	44831243	A	C
rs3014960	13	44975382	A	G
rs1536207	13	45013732	C	A
rs17303078	13	45048944	A	G
rs942894	13	45051342	G	T
rs11618506	13	45052750	A	G
rs3014937	13	45066410	C	T
rs3014939	13	45068610	C	T
rs7321883	13	45168601	G	T
rs7989399	13	45212232	C	T
rs9534210	13	45246058	G	T
rs3749397	13	45298852	T	C
rs4942460	13	45448444	C	T
rs1926447	13	45527945	G	A
rs1409432	13	45566303	G	A
rs17067732	13	45611309	A	G
rs10492452	13	45619563	C	A
rs6561303	13	45700178	A	G
rs11840650	13	45700658	A	G
rs2478046	13	45815470	G	A
rs7333428	13	45873366	C	T
rs1998556	13	45953838	A	C
rs585719	13	45954400	C	T
rs7338389	13	45992138	C	T
rs17068598	13	46148801	A	G
rs3742274	13	46213985	C	T
rs17068776	13	46215463	A	G
rs2794658	13	46248483	A	G
rs10507544	13	46298746	A	C
rs977003	13	46313002	C	A
rs1745837	13	46322813	C	T
rs4942578	13	46330611	G	T
rs582385	13	46343995	G	A
rs985933	13	46353864	G	A
rs6313	13	46367941	G	A
rs1360020	13	46380661	A	C
rs2183057	13	46401858	C	T
rs2149435	13	46402001	A	G
rs2026692	13	46426546	C	T
rs17069275	13	46471174	A	C
rs1536761	13	46485423	T	C
rs4942603	13	46487583	A	G
rs10507550	13	46512308	C	T
rs9595599	13	46551404	A	C
rs1431768	13	46567351	G	A
rs2802402	13	46583361	C	T
rs973908	13	46614019	G	A
rs9591011	13	46626088	C	T
rs7985155	13	46725490	A	G
rs6561363	13	46734039	A	C
rs6561366	13	46760888	A	C
rs4531630	13	46761042	A	G
rs17069883	13	46793236	G	T
rs9534613	13	46841830	A	G
rs1572872	13	46871026	C	T
rs11620370	13	46871144	C	T
rs2153448	13	46931889	G	A
rs2478335	13	46989148	A	C
rs1575892	13	47001519	A	G
rs1172417	13	47117706	T	G
rs9534732	13	47149737	C	T
rs4942674	13	47190846	C	T
rs9534767	13	47193228	A	G
rs4942690	13	47215213	A	G
rs7991892	13	47414758	C	T
rs7317685	13	47613754	A	G
rs7325115	13	47615025	A	G
rs9534995	13	47684077	C	T
rs7998964	13	47686991	A	G
rs9535006	13	47747804	A	G
rs2854344	13	47895694	A	G
rs11842662	13	48058928	C	T
rs7321178	13	48211076	A	G
rs9316413	13	48236346	C	T
rs9596011	13	48266950	A	G
rs9535102	13	48344873	A	C
rs10492513	13	48344889	C	A
rs9568113	13	48349864	C	T
rs728329	13	48360381	A	G
rs694322	13	48401261	C	T
rs357678	13	48408803	T	G
rs2981	13	48999095	G	A
rs1046028	13	49005290	T	C
rs4942848	13	49039346	A	G
rs11148151	13	49042614	A	G
rs9596166	13	49142151	A	C
rs9568363	13	49429768	C	T
rs2490637	13	49443358	A	C
rs2066557	13	49508271	C	T
rs706612	13	49608580	A	G
rs1750567	13	49635024	G	A
rs2762051	13	49733716	C	T
rs2703076	13	49733839	G	A
rs806323	13	49745316	A	C
rs806345	13	49755605	G	A
rs12874278	13	49833923	C	T
rs1410113	13	49861552	T	C
rs1023055	13	49953197	C	T
rs201742	13	49990947	G	A
rs279074	13	50000059	T	C
rs3118914	13	50014902	G	T
rs797502	13	50175626	A	C
rs9568494	13	50460373	A	G
rs7981142	13	50487686	C	T
rs4497566	13	50592326	A	G
rs9568534	13	50626433	G	T
rs17252027	13	50649706	C	T
rs7337236	13	50718345	C	T
rs1108958	13	50720190	C	A
rs10492519	13	50722329	A	G
rs7999012	13	50728474	C	T
rs7983188	13	50729287	A	G
rs7989850	13	50943095	C	T
rs745374	13	51030058	T	C
rs4941703	13	51036432	A	C
rs7318017	13	51308121	C	T
rs7326878	13	51314568	A	G
rs17600458	13	51314913	G	T
rs686321	13	51324097	T	C
rs4459459	13	51345910	A	G
rs9563077	13	51370869	A	C
rs9568732	13	51891413	A	G
rs342774	13	52116249	G	A
rs886347	13	52265459	A	G
rs746448	13	52276515	G	A
rs2146638	13	52299354	T	G
rs1547112	13	52302730	A	C
rs1891948	13	52537146	A	G
rs990780	13	52572384	T	C
rs1322949	13	52671659	G	A
rs9596775	13	52757018	C	T
rs1373278	13	52805428	T	C
rs9536401	13	52815866	C	T
rs4144624	13	53015313	C	T
rs9536468	13	53051041	A	G
rs1336928	13	53082238	G	A
rs1415162	13	53114606	C	T
rs2785821	13	53170105	T	C
rs949944	13	53183996	C	T
rs2806735	13	53194050	A	G
rs2806742	13	53205601	A	G
rs7338269	13	53281478	A	G
rs9563183	13	53294932	G	T
rs9316670	13	53312565	A	G
rs1977889	13	53340810	T	C
rs4242932	13	53346514	G	T
rs1379823	13	53400547	T	C
rs4087469	13	53454709	G	A
rs4307824	13	53465936	A	C
rs9536586	13	53475964	A	G
rs7334350	13	53547811	C	T
rs2408987	13	53557313	C	T
rs1984140	13	53591041	T	C
rs2576131	13	53592924	T	C
rs17604306	13	53688136	A	G
rs2782514	13	53771363	C	T
rs9527199	13	53857905	A	G
rs17089525	13	53948499	A	C
rs2095575	13	53981288	C	T
rs1340580	13	54019515	G	T
rs1360934	13	54041755	T	C
rs1382462	13	54098004	A	G
rs993726	13	54141103	A	G
rs1478652	13	54155872	G	A
rs9536851	13	54201681	A	G
rs7982323	13	54220142	C	T
rs2147639	13	54479950	C	T
rs2316640	13	54542925	G	A
rs2575907	13	54706340	A	G
rs1370072	13	54739939	C	T
rs586139	13	54782269	A	G
rs2315901	13	54807631	A	G
rs2315894	13	54866889	G	A
rs11838758	13	54935168	A	G
rs658343	13	55025869	T	C
rs9569320	13	55044198	C	T
rs11148349	13	55144711	G	T
rs17052626	13	55369150	A	G
rs9527458	13	55391080	C	T
rs281659	13	55598251	T	G
rs1512649	13	55664483	A	G
rs9537429	13	56004686	C	T
rs6561906	13	56463195	A	C
rs9569579	13	56486602	A	G
rs4564470	13	56739785	A	G
rs1317699	13	56818937	T	G
rs1374482	13	57054311	T	C
rs2592873	13	57084964	C	T
rs7326551	13	57175307	A	C
rs9537936	13	57545863	G	T
rs1445594	13	57573300	G	A
rs2067649	13	57660246	T	C
rs17191595	13	57675414	C	T
rs9569858	13	57804146	C	T
rs7988007	13	57886272	A	C
rs17656241	13	57945845	C	T
rs9538062	13	57955513	C	T
rs1360338	13	58019803	C	T
rs1330742	13	58049515	A	G
rs9317012	13	58232466	C	T
rs9563646	13	58232735	A	C
rs1577029	13	58343751	A	C
rs1340562	13	58382814	A	C
rs9317034	13	58443546	A	G
rs7985340	13	58536705	A	G
rs9317050	13	58565837	A	G
rs17055997	13	58616916	G	T
rs1536626	13	58703537	A	G
rs1326086	13	58751112	C	A
rs12853955	13	58794535	A	C
rs9527970	13	58825690	A	C
rs9591989	13	58825788	A	G
rs1853920	13	58840169	A	G
rs8000074	13	58928470	A	C
rs1631696	13	58976833	A	G
rs7331972	13	59013788	A	C
rs831223	13	59014105	C	T
rs831207	13	59039048	C	T
rs7321040	13	59107216	G	T
rs17056963	13	59111236	C	T
rs7339062	13	59374237	A	G
rs17729071	13	59378775	C	T
rs1324009	13	59403928	G	A
rs5027969	13	59698934	A	G
rs1083379	13	59705955	A	G
rs9528086	13	59713419	C	T
rs2794741	13	59743247	C	T
rs2487783	13	59745319	T	C
rs9538651	13	59809523	A	G
rs7981035	13	60022262	A	G
rs10507652	13	60085200	A	G
rs9317123	13	60098245	C	T
rs4884361	13	60123977	A	G
rs1407575	13	60124587	T	C
rs9528193	13	60144827	A	G
rs4886254	13	60151520	A	C
rs3119852	13	60256371	T	C
rs3119873	13	60307806	C	T
rs9528249	13	60307824	C	T
rs3127053	13	60310077	A	C
rs301662	13	60344810	T	G
rs300310	13	60360012	T	C
rs1504415	13	60456839	T	C
rs9538998	13	60469161	C	T
rs8002187	13	60500326	C	T
rs9539014	13	60502737	A	G
rs4886298	13	60518320	A	C
rs1877835	13	60544338	A	G
rs3106598	13	60576913	A	G
rs1934849	13	61175022	T	C
rs2151037	13	61291584	A	G
rs2151035	13	61418849	C	T
rs308585	13	61558300	C	T
rs11841518	13	61569408	C	T
rs188671	13	61569508	C	T
rs2225186	13	61825301	T	G
rs993158	13	61890698	C	T
rs9539533	13	62104068	G	T
rs2809603	13	62112444	C	T
rs2649161	13	62150428	T	C
rs546203	13	62620782	G	A
rs9570891	13	62927692	C	T
rs1417285	13	62935198	G	A
rs480001	13	62967418	G	A
rs11843864	13	63082454	A	G
rs1964601	13	63271229	C	A
rs275903	13	63353166	T	C
rs275940	13	63384256	G	A
rs9598681	13	63453771	A	G
rs269588	13	63500894	G	T
rs9528744	13	63788977	C	T
rs1340313	13	63831619	T	C
rs7991961	13	63904948	A	G
rs10507711	13	63987470	A	G
rs9564191	13	64225839	A	G
rs967958	13	64330791	A	G
rs9317455	13	64388827	G	T
rs2217513	13	64762990	A	G
rs1408729	13	64779900	T	G
rs1814211	13	64781831	A	G
rs1333169	13	64805952	A	G
rs2875444	13	64823241	C	T
rs2038825	13	64883898	A	G
rs9317509	13	64943251	C	T
rs9571419	13	65001891	A	C
rs9528946	13	65065357	C	T
rs9540481	13	65065562	A	G
rs9317527	13	65128608	G	T
rs9540505	13	65131326	C	T
rs1538812	13	65132921	G	A
rs1417216	13	65202004	A	G
rs4297585	13	65251644	C	T
rs10507728	13	65268997	C	T
rs17077670	13	65270936	G	T
rs17078274	13	65321594	C	T
rs1009193	13	65340252	A	G
rs7337455	13	65486836	C	T
rs9317558	13	65517181	C	T
rs4558292	13	65577369	A	C
rs9599086	13	65661733	A	C
rs2183456	13	65696611	G	T
rs11618305	13	65696924	C	T
rs1928955	13	65715323	A	G
rs2324908	13	65741222	A	G
rs9317583	13	65741297	C	T
rs9540711	13	65788311	C	T
rs166500	13	65863827	A	G
rs10507735	13	65865476	A	G
rs7317477	13	65918879	C	T
rs920863	13	65948122	C	T
rs9317591	13	65948931	A	G
rs1932880	13	65971657	T	C
rs9529081	13	65993886	C	T
rs4884684	13	66133612	A	G
rs9529132	13	66223787	A	C
rs2119758	13	66331636	G	A
rs9571702	13	66430238	A	G
rs9317631	13	66435494	C	T
rs9599174	13	66487938	A	G
rs4142274	13	66534770	G	T
rs17517438	13	66604143	A	G
rs913493	13	66620206	G	A
rs7324330	13	66646521	C	T
rs17082313	13	66748568	A	C
rs9541072	13	66782471	C	T
rs2991396	13	66787387	A	G
rs11618945	13	66826439	C	T
rs17082547	13	66945718	A	G
rs7990997	13	66965938	A	G
rs9541132	13	66968574	G	T
rs4884738	13	66974886	A	G
rs9541141	13	66993176	C	T
rs7992379	13	67023621	C	T
rs2325065	13	67139945	C	T
rs1316571	13	67218719	C	T
rs1331269	13	67259912	A	G
rs7994526	13	67263831	A	G
rs167021	13	67327945	T	C
rs7358804	13	67351579	A	G
rs289052	13	67361541	C	T
rs17083015	13	67439378	A	G
rs9541273	13	67513414	C	T
rs2325108	13	67635871	C	T
rs1146815	13	67702749	A	C
rs7338505	13	67758189	A	C
rs9564447	13	67798353	A	G
rs7321353	13	67838362	A	C
rs1329682	13	67890616	C	A
rs9541476	13	68110347	C	T
rs287485	13	68183593	C	T
rs1115301	13	68257392	G	A
rs1890854	13	68285687	C	T
rs1438649	13	68325735	T	C
rs1417429	13	68404173	T	G
rs2066219	13	68428665	G	A
rs9541678	13	68460886	C	T
rs17597133	13	68501543	A	G
rs12867947	13	68516142	A	C
rs9541763	13	68576628	A	G
rs7332181	13	68611259	A	G
rs12858540	13	68655983	C	T
rs17609144	13	68926139	C	T
rs1041374	13	68948153	G	A
rs356941	13	69069359	G	A
rs9572198	13	69075552	G	T
rs1318761	13	69262325	T	C
rs7986686	13	69273339	A	C
rs4884871	13	69490705	C	T
rs2049892	13	69493086	T	C
rs9317873	13	69538730	C	T
rs2439614	13	69539137	C	T
rs683300	13	69546838	G	A
rs9564649	13	69579306	A	G
rs9529683	13	69613363	A	G
rs2479926	13	69661598	A	G
rs1935108	13	69792397	G	A
rs2151491	13	69862904	A	G
rs12875183	13	69885100	A	G
rs6650435	13	69885460	A	C
rs7324719	13	69886402	C	T
rs9529745	13	69922412	C	T
rs868350	13	70016980	C	T
rs9572529	13	70142290	C	T
rs9564739	13	70210068	G	T
rs9572541	13	70218180	C	T
rs9572557	13	70300371	A	C
rs1937076	13	70303653	C	T
rs10507790	13	70328586	C	T
rs9542535	13	70391150	C	T
rs7984814	13	70400632	A	G
rs2202562	13	70443355	A	G
rs1041082	13	70466720	T	C
rs943001	13	70578522	T	C
rs2031566	13	70578870	G	A
rs9572687	13	70682622	A	G
rs7995527	13	70740432	G	T
rs7997917	13	70746045	A	C
rs9599820	13	70779550	G	T
rs11148874	13	70780326	C	T
rs1931470	13	70871661	T	C
rs2150484	13	71094982	C	T
rs7982150	13	71135749	A	C
rs1325350	13	71289573	C	T
rs966168	13	71299046	T	C
rs17791181	13	71327504	A	G
rs12856622	13	71484786	C	T
rs936457	13	71490145	G	T
rs9599919	13	71517184	C	T
rs726251	13	71550586	C	T
rs1022958	13	71559437	T	G
rs1343794	13	71561890	T	C
rs9652236	13	71586775	G	T
rs490995	13	71696615	T	C
rs7328519	13	71702800	A	G
rs340528	13	71716695	G	A
rs4885001	13	71857395	C	T
rs1890852	13	71864338	C	T
rs9542951	13	71913959	A	G
rs10507802	13	71917326	C	T
rs9542977	13	71958236	C	T
rs9530025	13	71993987	A	G
rs4885005	13	72002057	C	T
rs17244735	13	72002491	A	G
rs11839068	13	72014214	C	T
rs1337985	13	72032913	C	T
rs10507807	13	72047326	C	T
rs2325499	13	72141123	T	G
rs4885023	13	72141987	C	T
rs2031295	13	72271214	G	A
rs11838472	13	72639150	C	T
rs1023102	13	72723017	G	A
rs7987880	13	72751302	G	T
rs287553	13	72802231	G	A
rs192607	13	72805773	T	C
rs9592907	13	72815626	A	G
rs9543336	13	72845913	A	G
rs4242952	13	72888614	C	T
rs9543383	13	72953806	C	T
rs7327169	13	73128217	C	T
rs9592942	13	73233040	C	T
rs1324059	13	73241529	T	C
rs9318214	13	73242394	G	T
rs9530249	13	73310263	G	T
rs9543476	13	73323229	G	T
rs3764109	13	73334157	C	T
rs7999645	13	73357396	A	G
rs17061643	13	73358339	A	G
rs9318226	13	73391987	C	T
rs17216006	13	73414104	C	T
rs4531615	13	73562815	A	G
rs9600236	13	73603200	C	T
rs17224169	13	73648117	A	G
rs1980997	13	73792022	G	A
rs17634732	13	73811113	A	G
rs4403930	13	73830873	A	G
rs4885180	13	73851721	C	T
rs17062658	13	73864722	A	G
rs1931962	13	73919898	A	G
rs6562832	13	73935130	G	T
rs9543662	13	73964011	C	T
rs9530358	13	74101304	C	T
rs4885212	13	74101477	A	G
rs9565110	13	74116797	C	T
rs9593015	13	74128389	C	T
rs2077779	13	74173721	C	T
rs7338213	13	74210693	C	T
rs12875327	13	74212682	C	T
rs1410157	13	74271738	C	T
rs9543827	13	74467066	C	T
rs10454657	13	74489824	C	T
rs1417549	13	74499354	C	T
rs9318318	13	74602834	A	G
rs2060136	13	74708215	A	C
rs9543875	13	74722089	A	G
rs566337	13	74760803	T	C
rs2274758	13	74792016	C	T
rs9543947	13	74962600	C	T
rs9318351	13	74968593	A	G
rs2328949	13	74988085	G	T
rs7994189	13	74988299	A	G
rs17064647	13	75012670	C	T
rs7982613	13	75068514	A	G
rs7996197	13	75109624	A	C
rs1006412	13	75116077	T	C
rs9565180	13	75129471	C	T
rs9544021	13	75151355	C	T
rs583368	13	75248822	C	A
rs4884021	13	75295732	A	G
rs2273996	13	75308726	G	A
rs17065145	13	75326189	C	T
rs7317138	13	75404806	G	T
rs1929734	13	75691821	C	T
rs2647330	13	75787812	T	C
rs1146889	13	75801623	G	A
rs1394695	13	75829626	C	A
rs12866529	13	75835110	A	G
rs1498265	13	75850132	A	G
rs2173366	13	75927852	T	C
rs1005785	13	75936573	C	T
rs7991100	13	75975353	C	T
rs2065725	13	75988113	G	A
rs10492453	13	76021534	G	A
rs2026069	13	76172213	T	C
rs2031942	13	76198215	G	A
rs997631	13	76202715	T	C
rs1329333	13	76202776	C	A
rs12864788	13	76236766	A	G
rs7334684	13	76247157	A	G
rs9530595	13	76247662	A	G
rs10507858	13	76267797	C	T
rs618975	13	76364236	C	T
rs12859211	13	76366327	A	G
rs866449	13	76406813	C	T
rs7991760	13	76522973	C	T
rs12427790	13	76953856	C	T
rs3903828	13	77117650	T	C
rs2813740	13	77123666	C	T
rs8000788	13	77273814	C	T
rs7319342	13	77421485	A	G
rs2775107	13	77578490	G	A
rs1360367	13	77580864	T	G
rs2262459	13	77581235	C	T
rs9544725	13	77627368	A	G
rs1324790	13	77639935	C	T
rs10507880	13	77640121	C	T
rs3908461	13	77668858	C	T
rs2246317	13	77831834	G	A
rs17069694	13	77853934	C	T
rs9318545	13	77882531	C	T
rs10507886	13	77883340	C	T
rs1962594	13	77911152	G	A
rs9601047	13	77916928	A	G
rs9601049	13	77917728	A	G
rs4326932	13	77923471	C	T
rs9530815	13	78187844	A	G
rs17070292	13	78259122	A	G
rs1931044	13	78259964	C	T
rs7982198	13	78299440	C	T
rs1953151	13	78303706	C	T
rs1218307	13	78315833	A	G
rs1417673	13	78402812	C	T
rs4884116	13	78419959	C	T
rs7319358	13	78448935	C	T
rs614968	13	78542590	T	C
rs1837746	13	78578052	C	T
rs7986836	13	78634249	G	T
rs610695	13	78654660	A	G
rs9545030	13	78724117	C	T
rs9601248	13	79067005	C	T
rs6563127	13	79114148	A	G
rs17071744	13	79145771	C	T
rs2802630	13	79187117	A	G
rs1155859	13	79209606	C	T
rs17071815	13	79214124	C	T
rs9530983	13	79344288	A	G
rs9593420	13	79377405	A	G
rs9574546	13	79526139	A	C
rs4885690	13	79526176	C	T
rs7988352	13	79555356	G	T
rs11149155	13	79628954	A	G
rs348008	13	79702503	T	C
rs722023	13	79781647	T	C
rs9531050	13	79821830	A	G
rs9545409	13	79822349	G	T
rs534870	13	79857208	A	G
rs7997361	13	79958104	C	T
rs17072871	13	80059099	C	T
rs7321702	13	80059964	C	T
rs1772587	13	80081891	T	C
rs1772573	13	80087616	C	A
rs1176280	13	80139383	A	G
rs17073167	13	80194858	C	T
rs1358977	13	80286861	A	G
rs4536348	13	80460925	C	T
rs12867395	13	80491749	A	G
rs9318741	13	80649409	C	T
rs9545617	13	80685676	A	G
rs9531165	13	80871196	G	T
rs1577186	13	80980703	T	C
rs2151866	13	81010242	C	T
rs11841981	13	81164254	C	T
rs9545837	13	81199727	A	G
rs7317522	13	81290693	C	T
rs1932805	13	81396700	T	C
rs981915	13	81538196	C	T
rs2173141	13	81539340	C	T
rs6563272	13	81592750	A	G
rs945359	13	81844590	T	C
rs9318876	13	81994032	A	G
rs9546178	13	82061918	A	G
rs2329247	13	82160171	A	G
rs7998934	13	82299143	A	G
rs4884202	13	82305944	C	T
rs9602002	13	82364513	A	G
rs1873769	13	82513473	A	G
rs1492730	13	82559456	A	C
rs2669191	13	82707358	C	T
rs2796871	13	82708549	G	T
rs1592213	13	82740523	T	G
rs9602183	13	82943914	A	C
rs9575317	13	82970570	A	G
rs7998184	13	83019395	C	T
rs1412852	13	83029226	C	T
rs9575337	13	83036907	A	G
rs2026470	13	83045171	A	G
rs2012065	13	83248205	G	A
rs9546594	13	83553225	G	T
rs9319023	13	83603507	G	T
rs12427710	13	83874047	A	G
rs11149298	13	83914490	A	G
rs9319046	13	83953566	C	T
rs7337326	13	84007088	A	C
rs11620026	13	84014668	A	G
rs12018186	13	84208605	C	T
rs2204502	13	84211395	G	A
rs1358044	13	84316787	A	C
rs9546945	13	84406708	C	T
rs12866176	13	84464329	A	G
rs2454957	13	84502069	T	G
rs2497410	13	84746002	T	C
rs12866503	13	84765153	G	T
rs7336083	13	84901388	A	G
rs9319159	13	84917441	C	T
rs7318179	13	84942387	A	G
rs596482	13	85037393	T	C
rs722952	13	85128914	G	A
rs1538050	13	85174095	G	A
rs17080149	13	85284088	A	G
rs7322119	13	85383398	A	G
rs9547442	13	85400549	C	T
rs4432164	13	85443904	C	T
rs7326634	13	85638600	A	C
rs9514373	13	85727267	C	T
rs12584999	13	85735283	A	G
rs1566655	13	85871195	G	A
rs4772188	13	85871398	C	T
rs4608205	13	85969056	A	G
rs1410763	13	85983380	C	A
rs7333721	13	86484088	C	T
rs9301986	13	86544780	C	T
rs10450811	13	86752049	A	G
rs9513196	13	86775037	A	G
rs1292	13	86894411	C	T
rs10851096	13	86964434	A	G
rs996714	13	87000276	C	T
rs9585502	13	87159135	A	C
rs9557593	13	87198375	A	G
rs1413279	13	87534745	C	A
rs7331233	13	87593181	A	G
rs4424782	13	87678422	A	G
rs9520170	13	87758711	A	G
rs729218	13	87784586	T	C
rs1020684	13	87849541	T	G
rs424982	13	87877093	T	C
rs338768	13	87925136	T	G
rs8002849	13	87987143	A	G
rs9521140	13	87987650	A	G
rs4366591	13	88039164	C	T
rs1326419	13	88080653	G	A
rs9301451	13	88122989	C	T
rs1326415	13	88141816	G	T
rs9301487	13	88184603	A	G
rs9515514	13	88492401	C	T
rs796185	13	88515207	A	G
rs2120871	13	88656501	G	A
rs4773467	13	88776835	A	G
rs1472716	13	88864104	A	G
rs1504432	13	88980864	T	C
rs7990210	13	89190615	A	G
rs1932292	13	89216775	A	G
rs3939465	13	89234446	C	A
rs7999638	13	89274415	A	C
rs7318897	13	89339301	G	T
rs955321	13	89367042	G	A
rs7992498	13	89373646	A	G
rs7984615	13	89402906	A	G
rs9588824	13	89431424	A	G
rs2637385	13	89492768	C	A
rs7995429	13	89514819	A	G
rs7321717	13	89607236	C	T
rs4773558	13	89657092	A	G
rs16944141	13	89663547	A	G
rs2350557	13	89768383	A	G
rs1159752	13	89977669	C	T
rs12584186	13	90134219	A	G
rs1417853	13	90180468	G	A
rs7330481	13	90218788	A	C
rs12430882	13	90251935	A	G
rs1572316	13	90260737	T	C
rs9556044	13	90262845	C	T
rs9589039	13	90345400	G	T
rs272093	13	90387941	C	T
rs9523200	13	90388502	A	G
rs16945688	13	90716800	A	G
rs17556648	13	90816471	A	G
rs7983063	13	90832063	A	G
rs9523322	13	90843580	C	T
rs1324062	13	90854912	T	C
rs9989098	13	90891718	A	C
rs4773630	13	90892975	A	G
rs9523342	13	90933346	A	G
rs4773644	13	91159705	A	G
rs462954	13	91169091	G	A
rs342673	13	91231413	C	T
rs9589358	13	91294198	C	T
rs10851319	13	91329303	C	T
rs1972350	13	91356566	C	T
rs2352195	13	91382163	C	T
rs7984662	13	91721874	C	T
rs7985683	13	91770709	A	G
rs9301803	13	91836914	C	T
rs4773681	13	91863889	G	T
rs2031803	13	91865189	G	A
rs2209838	13	91876666	G	T
rs16947714	13	91960295	A	G
rs9523707	13	91983911	C	T
rs9301825	13	92067487	G	T
rs7995319	13	92098401	C	T
rs2007557	13	92103319	A	G
rs10507992	13	92117714	C	T
rs9516113	13	92117801	C	T
rs7325627	13	92360398	A	C
rs7328931	13	92373721	A	G
rs9561208	13	92401788	A	G
rs7338045	13	92441346	C	T
rs536605	13	92508105	A	G
rs1444231	13	92525871	C	T
rs6650317	13	92550909	A	C
rs317307	13	92598115	C	T
rs319533	13	92612027	T	C
rs11070048	13	92622674	A	C
rs16948354	13	92634707	C	T
rs400337	13	92638054	G	T
rs9523953	13	92640400	C	T
rs16948469	13	92667042	C	T
rs9556274	13	92694318	A	G
rs16948547	13	92712064	A	G
rs9516199	13	92712152	G	T
rs1323998	13	92736911	T	C
rs11070052	13	92748198	C	T
rs17234467	13	92867191	C	T
rs2028787	13	92960372	G	T
rs3814275	13	93002244	T	G
rs1445253	13	93009103	A	C
rs7334976	13	93061207	A	C
rs7995407	13	93081765	C	T
rs4085921	13	93091677	A	G
rs7986313	13	93158133	A	G
rs11840833	13	93176308	C	T
rs4144545	13	93183362	C	T
rs9556321	13	93195621	G	T
rs7993501	13	93196981	C	T
rs4366594	13	93203337	A	G
rs2892667	13	93254940	A	G
rs9524260	13	93311791	A	G
rs1411513	13	93317951	G	A
rs7323264	13	93412595	A	G
rs644025	13	93596138	A	G
rs16949539	13	93622080	A	G
rs1581826	13	93657264	A	G
rs9516371	13	93688375	C	T
rs7322001	13	93693347	G	T
rs1537418	13	93704538	T	G
rs9301947	13	93714027	C	T
rs1409174	13	93736786	G	A
rs9524432	13	93770996	C	T
rs2389098	13	93881778	A	G
rs9561561	13	93883418	C	T
rs1886049	13	93886867	A	G
rs4773797	13	93934421	C	T
rs1570881	13	93946379	A	G
rs942149	13	94107975	A	G
rs9561668	13	94144578	C	T
rs12863456	13	94175295	A	G
rs9561694	13	94251072	C	T
rs7334678	13	94251853	C	T
rs9590101	13	94341946	A	G
rs1887589	13	94379053	A	G
rs7338702	13	94383942	A	G
rs1925857	13	94385074	G	A
rs9524692	13	94394271	C	T
rs6492757	13	94411367	A	G
rs1925856	13	94414612	A	G
rs2148065	13	94432314	T	C
rs766606	13	94452168	C	A
rs7321486	13	94462890	C	T
rs4148553	13	94471136	T	C
rs4148546	13	94478286	G	A
rs4274307	13	94478310	C	T
rs4148544	13	94478386	T	C
rs4148542	13	94478591	T	C
rs1678409	13	94516489	C	T
rs2619312	13	94521040	C	T
rs1751052	13	94531379	A	G
rs1630807	13	94554036	A	C
rs1564355	13	94576167	G	A
rs4148500	13	94616289	G	A
rs1751027	13	94651871	A	G
rs4773844	13	94653501	C	T
rs4148446	13	94695303	T	C
rs4148437	13	94697355	G	A
rs4148436	13	94697608	G	A
rs2892716	13	94697644	C	T
rs7986087	13	94713746	C	T
rs7330673	13	94740493	G	T
rs10508011	13	94791351	T	C
rs2993561	13	94842532	A	G
rs7334911	13	94855046	C	T
rs2993570	13	94857025	A	G
rs9556481	13	94877466	G	T
rs7333503	13	94884481	C	T
rs2066033	13	94892782	T	C
rs962320	13	94991890	T	C
rs7324781	13	95032754	C	T
rs9556491	13	95056387	C	T
rs12428035	13	95098873	C	T
rs17268589	13	95233952	A	G
rs9525147	13	95645616	C	T
rs9300342	13	95749951	A	G
rs4771934	13	95791757	A	C
rs732123	13	95897048	T	C
rs2784475	13	96065745	G	A
rs578818	13	96079591	G	T
rs523268	13	96096938	A	G
rs6491307	13	96252811	A	G
rs1924575	13	96261115	A	G
rs11069247	13	96313752	C	T
rs1360436	13	96332177	G	T
rs16953867	13	96569608	A	G
rs3902523	13	96635106	T	C
rs17301306	13	96656619	C	T
rs8000282	13	96667684	C	T
rs17301327	13	96685384	A	G
rs6491343	13	96701740	G	T
rs17190154	13	96735613	A	G
rs10508030	13	96751091	C	T
rs1316549	13	96764269	T	C
rs9516905	13	96765319	C	T
rs9584552	13	96781747	C	T
rs16952071	13	96784449	C	T
rs16954076	13	96852593	A	C
rs9634445	13	96921033	A	G
rs6491353	13	96934969	A	G
rs9300430	13	97070903	C	T
rs9554412	13	97111496	C	T
rs947076	13	97235209	G	A
rs4772030	13	97308172	C	T
rs7331868	13	97328797	C	T
rs7321587	13	97360744	C	T
rs7329817	13	97371139	A	G
rs7983524	13	97381381	C	T
rs631618	13	97485325	G	A
rs17190434	13	97553190	A	G
rs9556879	13	97554675	A	G
rs285044	13	97554758	T	C
rs7997235	13	97712694	C	T
rs7327166	13	97720817	A	G
rs7337475	13	97740231	A	G
rs7981744	13	97871063	A	C
rs3742133	13	97955530	G	A
rs7993521	13	97997943	A	G
rs9517353	13	98017154	A	C
rs2211647	13	98101412	C	T
rs7996576	13	98117502	A	G
rs2390106	13	98141892	A	G
rs874730	13	98220386	A	G
rs1289322	13	98267135	G	A
rs9582266	13	98294942	A	G
rs2026026	13	98301534	C	T
rs4444196	13	98369972	A	G
rs12872448	13	98393248	A	G
rs10492574	13	98494931	T	G
rs12428588	13	98503828	A	G
rs8001719	13	98572725	A	G
rs1410285	13	98581506	G	A
rs2195	13	98581669	T	C
rs12857217	13	98714437	C	T
rs2182954	13	98735083	C	T
rs2230343	13	98746098	G	A
rs9557193	13	98750022	A	G
rs17472050	13	98753399	A	G
rs731150	13	98805551	T	C
rs7325747	13	98827933	C	T
rs2390277	13	98856520	A	G
rs2892976	13	98856562	A	G
rs12584267	13	98869868	A	C
rs1116323	13	98891869	T	C
rs9517765	13	99000207	C	T
rs17473024	13	99036194	C	T
rs4772238	13	99202794	C	T
rs2761171	13	99278898	A	G
rs9554642	13	99297278	A	G
rs1886035	13	99297374	G	A
rs9557318	13	99310108	A	G
rs11069386	13	99379711	C	T
rs7988924	13	99386211	A	G
rs4772260	13	99443724	C	T
rs6491544	13	99549209	C	T
rs1888839	13	99800921	T	G
rs9585460	13	100012523	A	G
rs1283207	13	100164915	A	C
rs1283142	13	100190265	A	C
rs753708	13	100219370	A	C
rs6491576	13	100221571	C	T
rs6491586	13	100266431	A	G
rs9557510	13	100266808	A	G
rs9518187	13	100320971	A	G
rs874319	13	100369439	C	T
rs4238226	13	100372469	A	G
rs9513824	13	100394323	C	T
rs9585570	13	100406232	C	T
rs1886853	13	100428464	T	G
rs2803209	13	100429988	A	C
rs3916904	13	100487924	T	C
rs659272	13	100501882	T	C
rs625331	13	100522814	C	T
rs676602	13	100523120	A	G
rs2044118	13	100530564	A	C
rs597157	13	100538877	A	G
rs660622	13	100593161	C	A
rs9300653	13	100611279	C	T
rs9557595	13	100634753	C	T
rs17678721	13	100667810	C	T
rs9513875	13	100689460	A	G
rs544823	13	100731618	G	A
rs545856	13	100754267	C	T
rs17584007	13	100825536	A	G
rs2783399	13	100893517	G	T
rs3916910	13	100906309	C	T
rs9518426	13	100960081	C	T
rs875118	13	100973809	C	A
rs875116	13	100973899	G	A
rs972366	13	101004875	T	C
rs9518442	13	101006508	A	G
rs9518449	13	101022924	A	G
rs3916912	13	101025873	C	T
rs1436261	13	101088453	C	T
rs1898199	13	101102895	A	G
rs9585750	13	101103830	A	G
rs8000425	13	101107739	A	G
rs913462	13	101246095	G	A
rs9300695	13	101255260	C	T
rs2181506	13	101272738	T	C
rs2476222	13	101333809	T	C
rs990395	13	101356933	A	G
rs2476231	13	101381273	A	G
rs17687714	13	101409041	A	G
rs7989226	13	101410044	C	T
rs652157	13	101562517	C	T
rs530496	13	101599968	C	T
rs7995765	13	101627418	C	T
rs536863	13	101627600	C	T
rs554393	13	101633794	T	C
rs7322577	13	101634775	G	T
rs1336706	13	101646552	G	A
rs1336704	13	101649882	G	A
rs1928510	13	101679746	A	G
rs1336714	13	101710138	G	A
rs9300730	13	101720310	A	G
rs1336712	13	101720621	T	C
rs17590168	13	101782458	C	T
rs11069485	13	101840098	A	G
rs9518729	13	101901616	C	T
rs9300745	13	101918329	C	T
rs4772492	13	102045625	A	G
rs660596	13	102124043	A	C
rs674929	13	102124951	A	G
rs17592207	13	102131428	A	G
rs612900	13	102145619	A	G
rs675828	13	102148734	G	A
rs2274390	13	102272383	G	A
rs1408047	13	102282919	C	T
rs4150316	13	102312940	C	T
rs4486740	13	102347495	A	G
rs7984853	13	102355206	A	G
rs4772511	13	102369013	C	T
rs2026089	13	102416304	A	G
rs1991270	13	102465398	G	A
rs7985116	13	102481449	A	G
rs6491729	13	102492286	A	C
rs183965	13	102502105	A	G
rs182195	13	102502829	A	G
rs188096	13	102503045	A	C
rs9518912	13	102507473	C	T
rs11843134	13	102526729	G	T
rs1002347	13	102648777	G	T
rs912969	13	102665105	C	T
rs16961766	13	102697500	A	C
rs9300799	13	102727898	G	T
rs2699316	13	102737314	T	G
rs1360354	13	102766333	T	G
rs3916929	13	102767609	A	G
rs1929081	13	102830340	T	G
rs7324647	13	102883849	A	G
rs9558075	13	102897595	C	T
rs9284203	13	102923860	C	T
rs9519052	13	102927933	A	G
rs9519072	13	102965262	C	T
rs16962623	13	102982006	A	G
rs3918315	13	103026374	C	A
rs10508116	13	103035969	A	C
rs9300836	13	103044917	A	C
rs1159207	13	103073528	A	G
rs1331535	13	103076020	T	C
rs9519135	13	103130309	C	T
rs1618139	13	103134928	C	T
rs6491793	13	103175857	C	T
rs9554992	13	103222227	A	G
rs9558168	13	103222824	A	G
rs9514187	13	103293619	A	G
rs9558198	13	103334252	G	T
rs2806805	13	103370723	C	T
rs12430052	13	103371088	G	T
rs2806785	13	103390952	A	G
rs1974255	13	103414017	G	A
rs2669460	13	103441964	G	A
rs2575139	13	103462632	A	G
rs7981712	13	103498446	A	G
rs2669502	13	103550947	C	T
rs9514217	13	103567030	A	G
rs10508129	13	103577544	C	T
rs17368053	13	103588543	C	T
rs10508133	13	103619173	A	G
rs10508135	13	103620027	A	G
rs12021074	13	103624199	C	T
rs7324053	13	103786924	A	C
rs1411548	13	103787454	G	T
rs1411549	13	103787753	A	G
rs2053440	13	103820932	A	G
rs1330518	13	103855994	T	C
rs9586517	13	103914702	A	G
rs5012127	13	103917101	A	G
rs726039	13	103947454	A	G
rs1434348	13	103981567	A	G
rs9519365	13	103998191	A	G
rs9514296	13	104045087	A	G
rs7991311	13	104054773	C	T
rs9300953	13	104060135	A	G
rs1337144	13	104110978	G	A
rs773328	13	104116906	C	T
rs4771482	13	104207321	A	G
rs9519469	13	104246973	C	T
rs9514319	13	104249902	C	T
rs9519494	13	104294803	A	G
rs4771485	13	104318071	A	G
rs9519516	13	104363114	A	C
rs7998181	13	104386932	C	T
rs1536360	13	104412658	A	G
rs9332445	13	104416416	G	T
rs7996230	13	104417695	G	T
rs2148433	13	104434616	C	T
rs9300981	13	104440279	A	C
rs5006923	13	104470488	G	T
rs7323102	13	104546993	A	C
rs9586752	13	104580440	G	T
rs16965923	13	104597555	A	G
rs3916959	13	104640379	G	A
rs16966149	13	104682315	A	G
rs3015360	13	104687364	A	G
rs4772684	13	104859193	A	G
rs2025522	13	104870871	A	G
rs10492528	13	104924887	G	A
rs954580	13	104949855	C	T
rs778336	13	104954515	T	C
rs9583006	13	104954707	C	T
rs1890271	13	105004420	G	T
rs3899559	13	105184554	T	C
rs10508164	13	105200821	A	G
rs4772706	13	105202838	C	T
rs11843448	13	105283047	A	G
rs981900	13	105289737	T	G
rs10508168	13	105295988	C	T
rs16951986	13	105315831	A	G
rs16967662	13	105352545	A	G
rs1924386	13	105358969	A	G
rs2478288	13	105435429	T	C
rs2476746	13	105440160	C	T
rs2248394	13	105440688	C	T
rs470422	13	105452539	G	A
rs1837970	13	105468283	C	T
rs4772736	13	105492028	C	T
rs355346	13	105619151	G	A
rs17182053	13	105623278	A	G
rs354467	13	105711973	T	G
rs354440	13	105736075	T	C
rs1351059	13	105829286	C	A
rs2126735	13	105852495	T	C
rs965282	13	105896399	G	A
rs11840214	13	105960944	A	G
rs2893262	13	105970807	A	G
rs4771532	13	106055273	C	T
rs9520124	13	106061919	C	T
rs11069656	13	106103673	A	C
rs16968984	13	106105109	A	G
rs11841296	13	106112665	C	T
rs9520140	13	106131246	C	T
rs9558839	13	106189099	A	G
rs7139820	13	106284593	A	C
rs7983935	13	106440136	A	G
rs7998574	13	106454394	C	T
rs9301178	13	106454906	G	T
rs4509878	13	106466122	G	T
rs4144633	13	106474305	C	T
rs4771555	13	106650916	C	T
rs9555336	13	106702622	A	G
rs9558993	13	106734506	A	G
rs9587342	13	106734791	A	G
rs1408571	13	106736548	A	C
rs9559019	13	106808630	C	T
rs4444189	13	106823669	A	G
rs9583173	13	106862057	C	T
rs10492717	13	106881666	G	A
rs16970138	13	106898549	A	G
rs9520447	13	106902104	A	G
rs1323682	13	106909000	C	T
rs16970558	13	106973411	A	G
rs2476779	13	106993097	C	T
rs677532	13	106994363	G	T
rs7333466	13	107004270	A	G
rs7335820	13	107123363	A	G
rs1935135	13	107126178	C	T
rs4083987	13	107130560	A	G
rs3905076	13	107168844	G	T
rs3905069	13	107206398	C	T
rs4318079	13	107244769	G	T
rs10508196	13	107277967	A	G
rs9520604	13	107301949	A	G
rs4107301	13	107322224	A	G
rs1543001	13	107428971	T	C
rs2391610	13	107468407	C	T
rs4325412	13	107506243	G	T
rs9587505	13	107545732	A	G
rs9514816	13	107581123	A	C
rs7996372	13	107605820	A	G
rs4144383	13	107641487	A	G
rs12874831	13	107685443	C	T
rs11069734	13	107800359	C	T
rs1924351	13	107921811	C	T
rs726449	13	107949490	T	C
rs7986985	13	107967111	G	T
rs4771591	13	108034018	C	T
rs9284246	13	108125789	C	T
rs1926507	13	108149902	G	T
rs1926526	13	108156613	T	C
rs4772988	13	108157835	C	T
rs4578513	13	108177007	A	G
rs9555504	13	108216859	A	G
rs11069751	13	108238873	A	G
rs189878	13	108250430	T	C
rs6492149	13	108258529	A	G
rs9514924	13	108270934	C	T
rs9301328	13	108300666	A	G
rs1929293	13	108444747	C	T
rs157000	13	108551465	A	G
rs157027	13	108578747	G	A
rs1025410	13	108581580	C	T
rs1028724	13	108630183	G	A
rs1328837	13	108677100	G	A
rs4643160	13	108778529	G	T
rs943769	13	108852961	A	G
rs1328249	13	108853164	C	T
rs9521354	13	108865125	A	C
rs9521355	13	108865183	C	T
rs1328244	13	108881899	G	A
rs1927675	13	108889361	A	G
rs7985759	13	108927584	G	T
rs1576166	13	108986242	C	T
rs1331042	13	109010794	A	G
rs16974374	13	109026309	C	T
rs6492208	13	109055727	C	T
rs7989848	13	109081469	A	G
rs7325670	13	109122216	C	T
rs9521509	13	109219452	C	T
rs9583458	13	109551404	A	C
rs7319307	13	109591078	C	T
rs9301432	13	109609452	A	G
rs3742207	13	109616599	T	G
rs9521642	13	109643061	A	G
rs680484	13	109679086	T	G
rs627527	13	109713136	G	A
rs492560	13	109717977	T	C
rs10161783	13	109807056	C	T
rs928111	13	109814887	A	C
rs7326145	13	109845351	A	C
rs1927343	13	109851960	T	G
rs4551896	13	109880158	A	C
rs1018643	13	109894926	G	A
rs9555714	13	109949960	A	G
rs331596	13	110004068	C	T
rs9521853	13	110035261	C	T
rs3742193	13	110078003	C	T
rs450514	13	110099997	C	A
rs7999702	13	110180265	G	T
rs2391891	13	110430395	A	G
rs8001852	13	110460047	C	T
rs8000668	13	110466673	G	T
rs885339	13	110487236	A	G
rs2183850	13	110513987	T	C
rs831167	13	110593545	C	T
rs2182064	13	110702035	G	A
rs9515399	13	110741933	A	G
rs2252557	13	110824624	C	T
rs7332901	13	110852045	C	T
rs1859756	13	110867758	A	G
rs1163810	13	110884514	C	A
rs9522246	13	110931118	A	G
rs997702	13	110934168	G	A
rs1151455	13	110938850	A	C
rs1571625	13	110962969	C	T
rs7324250	13	110966878	A	C
rs9588472	13	111024447	A	G
rs9522321	13	111083874	A	G
rs7998345	13	111598206	A	G
rs9550222	13	111649459	C	T
rs2146443	13	111652791	A	G
rs1290122	13	111665880	C	T
rs7995146	13	111804035	A	G
rs9577295	13	111839396	A	G
rs9324263	13	111854994	G	T
rs4907674	13	111900674	G	T
rs7998746	13	111948132	C	T
rs7994045	13	112139338	C	T
rs17120218	13	112212018	C	T
rs7997172	13	112269197	C	T
rs9604361	13	112272262	C	T
rs9550174	13	112313564	C	T
rs7323548	13	112320879	A	G
rs2317446	13	112322678	C	A
rs373653	13	112454700	G	A
rs9550218	13	112511617	A	G
rs5960	13	112849738	C	T
rs3764124	13	112945321	C	T
rs3861719	13	112953159	C	T
rs3814258	13	112963486	G	A
rs9604118	13	113154699	A	G
rs7986656	13	113157383	C	T
rs9577553	13	113158146	A	C
rs3814254	13	113160288	C	A
rs2260218	13	113200756	T	C
rs11839787	13	113366240	A	G
rs7338868	13	113479759	A	C
rs6560933	13	113955396	C	T
rs7316983	13	114092980	C	T
rs1953992	14	19590900	C	A
rs11158599	14	19608234	A	G
rs11850259	14	19715756	G	T
rs17103329	14	19735202	A	G
rs17103790	14	19743825	G	T
rs9944095	14	19747431	C	T
rs3093927	14	19892935	A	G
rs2945461	14	19932910	A	G
rs10498268	14	20021582	C	T
rs2150351	14	20062727	G	A
rs1009310	14	20079991	A	G
rs10498269	14	20087258	C	T
rs1243647	14	20094459	G	A
rs12590446	14	20094626	A	G
rs1243631	14	20113123	T	C
rs4981259	14	20128177	C	T
rs1243659	14	20151347	C	T
rs11844727	14	20178271	A	G
rs17277515	14	20178749	A	G
rs11628398	14	20252640	A	G
rs944440	14	20277396	C	T
rs1888567	14	20283701	A	G
rs970014	14	20292766	C	T
rs3827907	14	20308638	C	T
rs12587462	14	20335477	C	T
rs12588812	14	20374803	G	T
rs8005768	14	20434060	C	T
rs1952524	14	20565861	A	G
rs1952144	14	20687921	C	T
rs1952145	14	20688132	A	G
rs1887063	14	20695082	A	C
rs8009098	14	20833248	A	C
rs3748358	14	20859634	A	G
rs10151764	14	20935099	G	T
rs1263806	14	21052797	A	G
rs1041856	14	21080800	C	T
rs1041857	14	21081056	A	G
rs17792748	14	21091957	C	T
rs6571925	14	21123703	A	G
rs10483253	14	21171249	A	G
rs4982473	14	21171322	A	G
rs2157015	14	21348578	G	T
rs12879132	14	21400270	C	T
rs726976	14	21409967	G	A
rs4982524	14	21448637	A	G
rs10483263	14	21448675	C	T
rs2293729	14	21451914	A	G
rs4981390	14	21459943	A	G
rs2242540	14	21480460	C	T
rs4572291	14	21643283	C	T
rs4982558	14	21644214	A	G
rs1005496	14	21703508	A	G
rs1894371	14	21704535	G	T
rs933193	14	21715523	A	G
rs6572313	14	21751816	C	T
rs6572331	14	21784682	A	G
rs10148895	14	21792564	C	T
rs7155927	14	21800821	A	G
rs916048	14	21860760	A	C
rs10136383	14	21870919	C	T
rs3811207	14	22044096	C	A
rs227003	14	22069902	T	C
rs1263659	14	22089662	A	C
rs4982676	14	22347843	A	G
rs3764167	14	22589815	C	T
rs2239629	14	22667968	T	G
rs7157021	14	22668792	A	G
rs1015089	14	22677086	C	A
rs2331937	14	22683680	C	T
rs10150592	14	22701376	A	C
rs1950252	14	22848538	A	G
rs388914	14	22942932	G	A
rs10873105	14	22985782	C	T
rs12436235	14	23026343	A	G
rs12323646	14	23058937	A	G
rs2332101	14	23263885	C	T
rs1958298	14	23380925	G	A
rs11158422	14	23440268	C	T
rs1951637	14	23599477	T	G
rs973639	14	23647856	T	C
rs7160883	14	23743815	A	G
rs3212247	14	23879635	G	A
rs4982912	14	23973124	A	G
rs1956917	14	24050332	G	A
rs17257083	14	24144551	C	T
rs6573910	14	24170722	C	T
rs6573911	14	24170773	C	T
rs8192916	14	24174200	G	A
rs7154849	14	24196182	C	T
rs7159732	14	24259546	A	C
rs854406	14	24274191	A	G
rs2126234	14	24317423	C	T
rs854380	14	24340175	A	G
rs1241605	14	24433241	G	A
rs1241598	14	24433751	T	C
rs8021478	14	24503979	C	T
rs17109462	14	24536305	A	C
rs11850957	14	24549382	C	T
rs1952497	14	24622688	C	T
rs1952500	14	24625196	A	C
rs17185649	14	24626341	C	T
rs1958682	14	24668226	T	C
rs1241502	14	24681991	C	T
rs1958375	14	24696227	C	T
rs17278013	14	24783304	G	T
rs974491	14	24835423	T	C
rs7158255	14	24992298	C	T
rs7140576	14	25006559	A	G
rs11159347	14	25017276	C	T
rs17110172	14	25126953	C	T
rs1951054	14	25147248	C	T
rs10483303	14	25197678	A	G
rs1956798	14	25197929	A	G
rs8013661	14	25204655	G	T
rs1951039	14	25234449	C	T
rs1956759	14	25248353	A	G
rs11159473	14	25261473	C	T
rs12884280	14	25347217	C	T
rs7140514	14	25530847	A	G
rs1956621	14	25531905	A	G
rs1015165	14	25575693	C	T
rs724815	14	25666000	T	C
rs17110787	14	25678040	C	T
rs1072264	14	25700875	C	T
rs25454	14	25715777	G	A
rs2144042	14	25729260	T	C
rs6574823	14	25735242	C	T
rs2064835	14	25774000	G	A
rs10483316	14	25833106	C	T
rs1956500	14	25904409	G	A
rs1998137	14	25945647	T	C
rs178205	14	26027844	T	C
rs178173	14	26072912	T	G
rs3794485	14	26129186	C	T
rs1950406	14	26149438	C	A
rs1956061	14	26400950	A	G
rs12588403	14	26464364	C	T
rs2180375	14	26524058	C	T
rs1951756	14	26605274	C	T
rs1951758	14	26606092	A	G
rs1392590	14	26784302	G	A
rs4369579	14	26814852	A	G
rs10483332	14	26859879	T	C
rs17112657	14	26924767	A	G
rs4983243	14	26965115	A	G
rs2022896	14	27074470	G	A
rs2877845	14	27110877	G	T
rs1246116	14	27140004	C	A
rs1246115	14	27140343	C	A
rs1959967	14	27175888	T	C
rs17112934	14	27176449	C	T
rs11620859	14	27198434	A	G
rs1954578	14	27457754	C	T
rs9783674	14	27516561	C	T
rs17095485	14	27570619	C	T
rs12886295	14	27632534	A	G
rs1191353	14	27646787	A	G
rs4551947	14	27654181	A	C
rs4322586	14	27786772	C	T
rs11160943	14	27814488	A	G
rs10148758	14	27818810	G	T
rs7140165	14	27869269	G	T
rs10483336	14	27907341	G	A
rs1957100	14	27942915	A	G
rs8019629	14	28013974	A	G
rs7160695	14	28022838	A	G
rs2038420	14	28146435	T	C
rs2333423	14	28146939	G	T
rs1955440	14	28338910	A	G
rs10148671	14	28539124	C	T
rs1951539	14	28609859	C	A
rs17114593	14	28733032	A	G
rs12883378	14	28893882	A	G
rs1952267	14	28959450	A	G
rs10133136	14	28981373	C	T
rs10498305	14	28994184	A	G
rs1191566	14	29039352	C	T
rs977122	14	29054049	C	A
rs4144016	14	29079928	T	C
rs6571317	14	29195411	A	G
rs11851625	14	29383910	C	T
rs7145714	14	29442516	C	T
rs12589992	14	29457271	C	T
rs225890	14	29538293	G	T
rs718545	14	29559374	A	G
rs9652310	14	29609033	A	G
rs10483379	14	29749214	G	A
rs10131977	14	29909767	C	T
rs1955768	14	29918241	A	G
rs1956974	14	29984572	T	C
rs10149876	14	30064912	A	G
rs229201	14	30121552	T	C
rs229261	14	30137841	G	A
rs229244	14	30154839	C	T
rs11628947	14	30231677	A	G
rs4981770	14	30265856	A	G
rs179534	14	30305266	T	C
rs911088	14	30315722	G	A
rs2157704	14	30327937	G	A
rs2239580	14	30416824	T	C
rs2273171	14	30451102	C	T
rs7155894	14	30534992	C	T
rs8017888	14	30885125	C	T
rs3887865	14	30927776	C	T
rs7157977	14	30927960	C	T
rs17097879	14	30965725	G	T
rs7157390	14	30989479	C	T
rs11850273	14	30997682	C	T
rs2378931	14	31042040	G	T
rs1959071	14	31378262	A	C
rs1278951	14	31493381	A	C
rs1278953	14	31494794	A	G
rs1278955	14	31494980	C	T
rs17098608	14	31763855	A	G
rs17098609	14	31763927	A	G
rs8012469	14	31805023	A	G
rs10483404	14	31817809	T	C
rs1002624	14	31844954	A	G
rs10483400	14	31848981	T	C
rs941746	14	31974679	C	T
rs3784191	14	31993041	C	T
rs1950702	14	32110983	A	G
rs4981990	14	32133651	A	G
rs10483416	14	32145585	A	G
rs8012632	14	32312100	C	T
rs4246976	14	32438117	A	G
rs4981166	14	32444293	A	G
rs8020550	14	32493189	A	G
rs7142052	14	32545349	C	T
rs10143962	14	32570326	A	G
rs9322914	14	32571950	C	T
rs12894058	14	32601767	A	G
rs10483423	14	32648669	A	G
rs1279323	14	32654910	G	A
rs912855	14	32728496	T	C
rs1886779	14	32728645	G	A
rs17100427	14	32779012	A	C
rs12884344	14	32822583	A	G
rs1315139	14	32894144	G	A
rs1315145	14	32916071	C	T
rs17101006	14	32938438	C	T
rs12433945	14	32941853	A	G
rs8006708	14	32992634	A	G
rs1020157	14	32996176	T	C
rs17101308	14	33007936	C	T
rs714754	14	33045937	T	C
rs8005371	14	33087261	A	G
rs10142154	14	33092584	C	T
rs8020432	14	33094946	A	C
rs17393098	14	33094981	C	T
rs2297116	14	33149788	A	G
rs2149830	14	33194535	G	A
rs2183276	14	33200625	T	C
rs9972246	14	33212316	C	T
rs871609	14	33226792	T	C
rs9322925	14	33232261	C	T
rs6571608	14	33232524	A	G
rs10498317	14	33236861	G	T
rs10152106	14	33275394	G	T
rs8017055	14	33312734	C	T
rs8017303	14	33312999	A	G
rs1958058	14	33330386	C	T
rs943164	14	33337171	A	G
rs10149796	14	33343321	G	T
rs2148332	14	33401128	A	G
rs1032015	14	33470855	T	C
rs1769621	14	33493429	C	T
rs2035423	14	33521707	T	C
rs2790614	14	33563981	A	G
rs1680726	14	33579044	G	A
rs6571636	14	33759807	A	G
rs1244367	14	33765460	T	G
rs11625107	14	33797878	C	T
rs1958601	14	33825137	C	T
rs12437203	14	33852087	A	G
rs7158783	14	34137231	C	T
rs17102628	14	34146098	G	T
rs6571668	14	34180263	C	T
rs7145614	14	34360597	C	T
rs12587814	14	34368877	C	T
rs12586945	14	34511956	C	T
rs11626113	14	34700313	C	T
rs1028593	14	34973617	A	G
rs10132268	14	35017365	C	T
rs12433804	14	35018769	C	T
rs6571721	14	35043205	C	T
rs8012787	14	35155497	A	G
rs10147261	14	35268533	C	T
rs4981304	14	35311917	A	G
rs1169030	14	35323827	G	A
rs8018390	14	35818292	C	T
rs4901597	14	35912890	A	G
rs1956964	14	36070532	G	A
rs11627968	14	36114849	C	T
rs1955749	14	36156712	C	T
rs8003795	14	36162336	C	T
rs2207533	14	36165573	A	G
rs17104988	14	36219544	A	G
rs8010306	14	36219911	A	G
rs2281417	14	36226761	C	T
rs9322964	14	36229061	C	T
rs8010088	14	36259816	G	T
rs1950356	14	36278007	C	T
rs7158254	14	36334425	C	T
rs848086	14	36349467	G	A
rs848080	14	36355107	T	C
rs712349	14	36362897	A	G
rs698295	14	36381474	T	C
rs712368	14	36382508	T	C
rs2022601	14	36411454	T	C
rs2564848	14	36421982	T	C
rs2682836	14	36425923	A	G
rs7148646	14	36476787	A	G
rs7160841	14	36483905	C	T
rs911008	14	36532598	T	C
rs17105919	14	36544401	C	T
rs17105921	14	36545036	C	T
rs1884777	14	36619169	G	A
rs4906569	14	36620573	A	G
rs8008478	14	36620792	A	G
rs2144319	14	36627985	A	G
rs1950377	14	36628545	A	G
rs10483487	14	36642969	A	G
rs2180094	14	36670252	C	T
rs17106568	14	36829564	A	C
rs2006729	14	36937036	T	G
rs10132119	14	36969639	A	C
rs17106785	14	37032855	A	G
rs1956430	14	37158223	C	T
rs10498333	14	37553266	G	T
rs869025	14	37628676	C	T
rs2803921	14	37695694	T	C
rs2257050	14	37722468	A	G
rs2812094	14	37736641	C	T
rs10498339	14	37772112	C	T
rs980010	14	37891941	A	G
rs1168515	14	37905490	A	G
rs6571869	14	38248210	G	T
rs7148403	14	38248309	A	G
rs9322991	14	38381058	C	T
rs1951218	14	38405119	T	C
rs8008452	14	38405903	A	G
rs4902228	14	38440477	C	T
rs2025061	14	38480457	G	A
rs8014021	14	38546258	C	T
rs6571891	14	38604660	A	G
rs2737721	14	38721970	C	T
rs17108962	14	38722209	A	G
rs2415543	14	38929967	A	G
rs2057137	14	39013292	A	G
rs4902762	14	39084256	A	G
rs4902768	14	39086443	C	T
rs1955711	14	39102940	C	T
rs17697255	14	39104542	C	T
rs10483532	14	39208351	T	G
rs1958978	14	39308459	C	A
rs10148725	14	39727004	C	T
rs12891944	14	39933129	A	G
rs8181915	14	39949725	A	G
rs10142167	14	39950590	A	C
rs7149748	14	39976214	A	G
rs7156053	14	39998166	G	T
rs4903832	14	40009148	C	T
rs17110825	14	40033911	C	T
rs9323025	14	40049780	C	T
rs1475807	14	40093443	G	A
rs17781095	14	40131870	A	G
rs1959274	14	40136424	G	A
rs12586926	14	40203014	A	G
rs11157160	14	40264012	A	G
rs1448563	14	40274538	G	T
rs2899919	14	40301868	A	G
rs12890301	14	40321721	A	G
rs10498358	14	40355362	C	T
rs7144520	14	40822450	A	C
rs17616128	14	40836194	C	T
rs1431041	14	40836756	T	C
rs1891881	14	40858173	A	G
rs10483529	14	40895026	G	A
rs17111947	14	40916248	A	C
rs12432600	14	40923259	A	G
rs2065968	14	41048960	G	A
rs2415678	14	41052679	A	G
rs11157247	14	41238643	A	G
rs1597045	14	41246521	C	A
rs4304945	14	41290670	A	G
rs2023562	14	41340666	A	G
rs8003107	14	41340891	A	G
rs12884688	14	41391684	C	T
rs17112334	14	41395425	G	T
rs17112346	14	41406386	A	C
rs8019977	14	41539584	A	G
rs2129320	14	41673912	A	G
rs2154294	14	41725025	G	A
rs744492	14	41780633	A	G
rs10130263	14	41992161	C	T
rs1499380	14	42103975	C	T
rs8015068	14	42141882	G	T
rs10138542	14	42153307	G	T
rs1777069	14	42275132	C	A
rs4587863	14	42327727	C	T
rs10150337	14	42347365	C	T
rs921315	14	42377340	A	G
rs6572182	14	42387419	A	G
rs1349248	14	42461857	A	C
rs1349249	14	42462159	C	T
rs2255461	14	42492658	A	G
rs11157326	14	42500192	C	T
rs17113808	14	42620948	A	G
rs1954399	14	42671859	A	G
rs17113932	14	42681506	A	G
rs12232158	14	42700567	A	G
rs17114077	14	42826186	C	T
rs12590884	14	42861687	G	T
rs11157351	14	42897456	C	T
rs10129960	14	42999532	A	G
rs17114202	14	43015281	C	T
rs2038532	14	43248804	C	T
rs17114369	14	43293805	A	G
rs10484239	14	43397299	C	A
rs8010026	14	43486192	A	G
rs12896523	14	43488325	A	G
rs17309204	14	43499887	G	T
rs7154601	14	43517014	G	T
rs6572235	14	43588964	A	G
rs17114690	14	43608847	C	T
rs1884415	14	43634761	T	G
rs1950548	14	43651379	T	C
rs7157808	14	43690442	A	G
rs8021486	14	43803554	A	G
rs7143770	14	43899026	A	G
rs12894164	14	43948803	G	T
rs2282277	14	44017413	A	G
rs8008562	14	44151337	A	G
rs807326	14	44255590	C	A
rs2018267	14	44262123	G	A
rs10484170	14	44263494	T	C
rs941879	14	44867532	G	A
rs981951	14	45397270	C	T
rs8005333	14	45441090	C	T
rs17116865	14	45565711	A	G
rs1742673	14	45642242	T	C
rs12437159	14	45882211	C	T
rs2600794	14	46018999	T	C
rs724701	14	46306014	G	A
rs3007103	14	46436090	A	G
rs12888829	14	46465551	G	T
rs10484194	14	46560245	T	C
rs12433343	14	46617494	A	G
rs8017252	14	46810794	A	G
rs2416050	14	46871706	C	T
rs10150578	14	46893785	C	T
rs2416054	14	46894271	C	T
rs8009848	14	46950710	A	G
rs12588764	14	46995670	A	G
rs1955781	14	47050067	G	A
rs10483569	14	47055032	T	C
rs10483568	14	47056337	G	A
rs7141698	14	47074410	G	T
rs1958628	14	47177390	C	T
rs2021986	14	47220619	A	C
rs8016883	14	47270241	C	T
rs883159	14	47428814	A	G
rs7149428	14	47485951	A	G
rs712450	14	47536883	G	A
rs7151968	14	47671186	A	G
rs2792572	14	47743812	A	G
rs4476094	14	47760979	C	T
rs7158099	14	47855109	G	T
rs1976080	14	47959934	A	G
rs17120184	14	47992012	C	T
rs4409996	14	48051029	C	T
rs4900847	14	48064639	A	C
rs4576990	14	48067297	A	C
rs2585348	14	48194882	T	C
rs1953915	14	48230239	T	G
rs2585389	14	48265290	T	C
rs2585356	14	48320280	G	A
rs1890723	14	48512327	A	C
rs10483554	14	48900845	A	G
rs17121285	14	48917782	A	G
rs7146832	14	48957073	A	C
rs6572622	14	49378164	C	T
rs7155791	14	49487980	C	T
rs3861492	14	49514879	A	G
rs7141809	14	49630695	A	G
rs7141328	14	49636879	C	T
rs7140473	14	49746697	A	G
rs12433794	14	49855754	A	G
rs4901022	14	49904009	C	T
rs7142232	14	49917242	C	T
rs1538903	14	49927228	A	C
rs4901047	14	50193977	C	T
rs4901053	14	50287324	G	T
rs17122988	14	50382535	A	G
rs1953886	14	50395827	T	C
rs9323202	14	50503806	C	T
rs1049371	14	50512420	G	A
rs17802296	14	50536637	A	G
rs4516135	14	50571820	A	G
rs4901076	14	50621876	A	G
rs9323204	14	50636673	A	G
rs2999383	14	50718505	C	T
rs8006468	14	50801106	A	G
rs4901119	14	50932276	A	G
rs11847121	14	50936747	C	T
rs4362309	14	50940411	A	C
rs17831163	14	50945032	C	T
rs6572764	14	51047013	A	G
rs12434748	14	51113997	A	G
rs6572777	14	51121492	A	G
rs10484085	14	51150754	G	A
rs2145449	14	51154060	T	C
rs2357113	14	51160067	C	T
rs9805984	14	51201493	G	T
rs7146420	14	51259491	C	T
rs8017705	14	51340221	A	G
rs4898720	14	51402258	A	G
rs7144352	14	51565125	C	T
rs2029981	14	51570964	T	C
rs2029980	14	51570985	C	A
rs1982963	14	51578851	G	A
rs1956280	14	51611997	C	T
rs10151177	14	51645262	C	T
rs2357442	14	51677717	A	C
rs10498444	14	51764528	A	C
rs4898758	14	51806518	A	G
rs17831706	14	51825135	C	T
rs1254580	14	51865997	T	C
rs7144509	14	52093357	A	G
rs2065055	14	52111299	C	T
rs2145957	14	52156663	A	G
rs11157934	14	52435566	C	T
rs7157639	14	52457911	C	T
rs17125944	14	52470379	C	T
rs4901327	14	52539384	C	T
rs4901403	14	52862629	A	C
rs17126361	14	52881770	A	G
rs1255320	14	52886261	T	C
rs1891550	14	53070047	C	T
rs1001161	14	53126377	G	A
rs2776514	14	53126732	T	C
rs210311	14	53193501	C	T
rs10141869	14	53202404	A	C
rs210352	14	53243289	A	G
rs169748	14	53255833	A	G
rs1870404	14	53277733	C	T
rs9323246	14	53280536	C	T
rs8009420	14	53333601	A	C
rs11849392	14	53352059	C	T
rs11157980	14	53380347	C	T
rs1952748	14	53380675	C	T
rs11625439	14	53445204	A	G
rs2071047	14	53488161	G	A
rs8007821	14	53520859	C	T
rs1212968	14	54113270	A	C
rs1187586	14	54116939	C	T
rs4901523	14	54134462	A	G
rs3813402	14	54327340	A	G
rs17739146	14	54377754	A	G
rs10140164	14	54475873	A	G
rs17253619	14	54481494	C	T
rs17128332	14	54785049	A	G
rs2297816	14	54902791	G	A
rs10135891	14	54932709	C	T
rs4901560	14	54958286	C	T
rs10150617	14	54985978	G	T
rs946065	14	55002672	C	A
rs1188069	14	55039709	G	T
rs2341883	14	55054765	A	G
rs6573038	14	55092545	C	T
rs942317	14	55093575	A	C
rs6573040	14	55097568	C	T
rs17128796	14	55297430	A	G
rs1953359	14	55362940	T	C
rs8005401	14	55367122	G	T
rs945272	14	55406398	G	A
rs1679804	14	55563222	G	A
rs379999	14	55593259	C	T
rs1957889	14	55644910	A	C
rs3912201	14	55664173	C	T
rs242400	14	55729825	T	C
rs899604	14	55780899	T	C
rs2054492	14	55781577	C	A
rs1152471	14	55840906	T	C
rs1152492	14	55869750	G	A
rs17091300	14	55873517	C	T
rs17091320	14	55877868	A	G
rs1152500	14	55886288	T	C
rs1152555	14	55926693	G	A
rs17698769	14	55938019	C	T
rs2344750	14	55953513	G	T
rs1189152	14	55965251	C	T
rs7156058	14	56041825	G	T
rs4274344	14	56042391	C	T
rs8017166	14	56052387	A	G
rs17091644	14	56075986	A	G
rs945044	14	56086562	G	A
rs17091760	14	56129133	G	T
rs8007927	14	56196742	G	T
rs17092082	14	56289618	A	G
rs12436671	14	56307786	C	T
rs198231	14	56309301	G	A
rs928110	14	56349192	T	G
rs860324	14	56418675	T	G
rs850246	14	56430538	G	A
rs850272	14	56449361	A	G
rs4901758	14	56581914	A	G
rs1189825	14	56593828	A	G
rs9805964	14	56605398	G	T
rs4901761	14	56633272	C	T
rs6573134	14	56729638	A	C
rs7144649	14	56891969	A	G
rs1058010	14	56948632	A	G
rs268822	14	57045399	G	A
rs17795775	14	57068620	C	T
rs268821	14	57103305	A	G
rs17093240	14	57196399	C	T
rs1535574	14	57210327	C	T
rs10431700	14	57211552	A	G
rs4304940	14	57222589	A	G
rs1092052	14	57248434	T	C
rs11848706	14	57390468	A	G
rs808225	14	57467669	A	G
rs2223934	14	57563317	A	C
rs8013464	14	57583627	C	T
rs10140125	14	57611159	C	T
rs6573190	14	57704821	A	G
rs11850518	14	58151986	A	G
rs311847	14	58272282	A	C
rs8020436	14	58278190	A	G
rs311872	14	58280528	G	A
rs17254640	14	58311168	A	G
rs17095093	14	58317012	A	G
rs380375	14	58377994	G	A
rs1950666	14	58516753	G	A
rs17095490	14	58516774	A	G
rs7150859	14	58525541	A	G
rs17833464	14	58532093	C	T
rs17095545	14	58555364	A	G
rs17255129	14	58569248	A	G
rs1252917	14	58734523	G	A
rs8017253	14	58735315	G	T
rs17833810	14	58767499	A	G
rs4898984	14	58848014	A	G
rs17096088	14	58861960	G	T
rs17096091	14	58862627	C	T
rs1957409	14	58870553	A	C
rs7157202	14	58945345	C	T
rs10134316	14	58962990	A	C
rs1253170	14	58963400	C	T
rs2774052	14	58969773	G	A
rs8660	14	59009480	T	C
rs1253107	14	59022700	A	G
rs1253113	14	59030997	A	G
rs12100548	14	59110413	A	G
rs17096786	14	59505884	A	G
rs219339	14	59520898	C	T
rs8004280	14	59850182	A	G
rs7146988	14	59880957	A	G
rs10142401	14	60109156	C	T
rs8018591	14	60694404	A	G
rs4902033	14	60712798	A	C
rs868826	14	60771396	A	G
rs868827	14	60771482	A	G
rs872147	14	60848668	G	A
rs2181987	14	60887286	A	G
rs11627926	14	60959560	C	T
rs959728	14	61003771	C	T
rs10483736	14	61018970	C	T
rs17098533	14	61026753	G	T
rs2252267	14	61054437	G	A
rs10483742	14	61060072	A	G
rs12883769	14	61060614	C	T
rs2184634	14	61068370	T	C
rs1088670	14	61073655	T	C
rs2251244	14	61093017	A	C
rs2244057	14	61162626	C	T
rs1583945	14	61376625	G	T
rs1583947	14	61376977	A	G
rs17099262	14	61377133	A	G
rs6573406	14	61467198	C	T
rs17808028	14	61626703	A	C
rs1892054	14	61639345	A	G
rs2226206	14	61642098	A	G
rs12879403	14	61695485	A	C
rs4435151	14	61704333	C	T
rs4902118	14	61775417	A	G
rs2354324	14	61791315	A	G
rs10146615	14	61802417	C	T
rs1113085	14	61809267	G	A
rs8013313	14	61964147	C	T
rs923486	14	62002810	T	C
rs7150844	14	62024198	A	G
rs7154360	14	62153302	A	G
rs8012204	14	62216002	A	G
rs11158445	14	62225157	G	T
rs1387754	14	62341315	T	C
rs10483756	14	62357755	C	T
rs2355741	14	62384847	C	T
rs11158465	14	62515093	C	T
rs7152965	14	62711170	A	G
rs12147456	14	62712479	C	T
rs17177789	14	62749462	A	C
rs17824323	14	62760050	A	G
rs7141282	14	62804252	G	T
rs9989155	14	62822831	C	T
rs1475038	14	62936243	A	G
rs10152067	14	62986716	A	G
rs17101208	14	62997711	C	T
rs1255771	14	63060864	A	G
rs10498508	14	63089400	C	T
rs1255741	14	63099534	A	G
rs3818773	14	63447838	G	T
rs3829767	14	63589208	A	G
rs11847087	14	63589773	A	G
rs8007972	14	63634280	C	T
rs9323444	14	63635335	C	T
rs10142318	14	63674034	A	G
rs12881815	14	63674348	A	G
rs7161192	14	63706900	A	C
rs2987969	14	63898769	T	C
rs3783728	14	63957957	G	A
rs2057130	14	64031232	C	A
rs6573560	14	64101287	C	T
rs11622028	14	64127298	A	G
rs4902297	14	64141948	C	T
rs732311	14	64246322	G	A
rs747860	14	64309647	C	T
rs229587	14	64333053	C	T
rs2269293	14	64356732	G	A
rs11620955	14	64561008	A	G
rs2296316	14	64589999	T	C
rs1953232	14	64640139	A	C
rs17102450	14	64705095	A	C
rs1256519	14	64806077	A	G
rs10498517	14	64832534	T	C
rs10138671	14	64929845	A	G
rs7147624	14	64935378	G	T
rs4902399	14	65026650	A	G
rs8015785	14	65353507	C	T
rs2318310	14	65466939	C	T
rs1147459	14	65511300	C	T
rs1147455	14	65518101	A	G
rs878815	14	65561860	G	A
rs1273870	14	65575994	G	A
rs975231	14	65647955	C	T
rs10498525	14	65774207	A	G
rs8022938	14	66925080	A	G
rs8021730	14	66956534	G	T
rs8006273	14	67066476	A	G
rs4902482	14	67071534	C	T
rs3742875	14	67125637	A	G
rs11158693	14	67311014	C	T
rs2588821	14	67698166	G	A
rs1957572	14	67806224	C	T
rs1956529	14	67858677	T	C
rs10132294	14	67957420	C	T
rs1956534	14	67963825	G	A
rs3784122	14	67985286	C	T
rs3784131	14	68032257	G	T
rs1541390	14	68049682	A	G
rs17105826	14	68082222	A	G
rs12893578	14	68174425	A	G
rs8023214	14	68187265	C	T
rs10483818	14	68189896	A	G
rs4420467	14	68197705	C	T
rs11158757	14	68209415	A	G
rs168965	14	68262298	C	T
rs194770	14	68274621	C	T
rs11158762	14	68301617	G	T
rs1561193	14	68388004	G	A
rs8003722	14	68388015	A	G
rs194722	14	68390700	T	G
rs4902672	14	68462634	C	T
rs4902681	14	68496370	C	T
rs4902682	14	68502961	A	G
rs17106672	14	68525258	A	C
rs17106678	14	68536713	A	G
rs2001355	14	68630946	G	A
rs11620883	14	68791533	C	T
rs8017671	14	68840966	G	T
rs12100668	14	68863228	A	G
rs1147465	14	68863377	G	T
rs7140358	14	68921436	G	T
rs17107061	14	69066812	G	T
rs1957369	14	69075760	A	G
rs10149246	14	69175291	A	G
rs1275746	14	69202898	T	G
rs8007929	14	69270216	A	G
rs10130729	14	69377545	C	T
rs227395	14	69478910	A	G
rs10873223	14	69484587	A	G
rs7157956	14	69484998	C	T
rs17107766	14	69620703	G	T
rs12884186	14	69626370	C	T
rs999618	14	69697019	T	C
rs7161524	14	69704299	C	T
rs17765575	14	69704554	C	T
rs17107951	14	69720947	C	T
rs17565772	14	69826086	A	G
rs1060681	14	69906506	C	A
rs2332431	14	70145604	A	G
rs1205235	14	70199546	G	A
rs8688	14	70209032	G	T
rs4899366	14	70220174	A	G
rs10148050	14	70225737	A	G
rs8006424	14	70259669	A	G
rs10141804	14	70318983	C	T
rs2023955	14	70340808	T	G
rs17766799	14	70418189	A	G
rs714421	14	70429338	T	C
rs11623962	14	70658962	A	G
rs221905	14	70667795	T	C
rs12431920	14	70716885	A	G
rs11628525	14	71092644	A	G
rs8015004	14	71243166	C	T
rs8019244	14	71387714	G	T
rs36457	14	71400627	G	A
rs17768054	14	71401362	A	G
rs4899409	14	71508128	A	G
rs11623492	14	71532310	A	G
rs2239268	14	71539344	G	A
rs2332706	14	71539830	A	G
rs36735	14	71588600	G	A
rs1544488	14	71635235	T	C
rs1568404	14	71806722	C	T
rs2079499	14	71815648	C	A
rs737498	14	71816246	G	A
rs2238199	14	71868756	C	A
rs917427	14	72020121	T	C
rs7161351	14	72040255	G	T
rs12434442	14	72158039	C	T
rs1060570	14	72207942	C	A
rs7140455	14	72240734	C	T
rs740974	14	72257827	A	G
rs17781655	14	72395137	A	G
rs6574101	14	72398589	C	T
rs12885928	14	72442722	G	T
rs7144193	14	72495068	C	T
rs12432987	14	72562948	A	C
rs11628713	14	72791528	C	T
rs10220356	14	72879229	C	T
rs8014577	14	73033136	C	T
rs4899469	14	73059870	C	T
rs6830	14	73238184	A	G
rs2336547	14	73469044	A	G
rs4646861	14	73608459	G	A
rs2300193	14	73637489	T	C
rs4903190	14	73667720	A	G
rs8021337	14	73721194	C	T
rs4148078	14	73829054	T	G
rs11159080	14	73949888	A	C
rs12588574	14	74075062	A	G
rs12435481	14	74127562	C	T
rs4903249	14	74153634	C	T
rs2080087	14	74434815	A	G
rs732765	14	74435482	A	G
rs7145159	14	74653021	C	T
rs8004504	14	74752735	A	G
rs741847	14	74792249	G	A
rs7154366	14	74823763	C	T
rs8007279	14	74850519	A	G
rs7145739	14	74875314	A	G
rs1882830	14	74892909	A	G
rs8018744	14	74937059	C	T
rs957370	14	75078240	T	C
rs8021741	14	75092153	G	T
rs2303345	14	75226362	C	T
rs10143790	14	75391574	A	G
rs8015239	14	75440111	A	C
rs3917148	14	75516274	T	G
rs8536	14	75619505	A	G
rs11159175	14	75641608	C	T
rs2591089	14	75657553	A	C
rs7151939	14	75684702	G	T
rs951304	14	75775603	A	G
rs4903393	14	75803941	G	T
rs11624232	14	75852038	C	T
rs8021398	14	75916679	C	T
rs4344663	14	75921152	C	T
rs7150423	14	76020264	C	T
rs1676235	14	76088319	A	G
rs11159233	14	76295162	A	C
rs1076584	14	76323852	G	A
rs2075773	14	76339541	A	C
rs2075774	14	76344744	C	T
rs8003586	14	76384784	A	G
rs10873298	14	76496278	C	T
rs4903539	14	76602441	G	T
rs204984	14	76624887	G	T
rs2655995	14	76648120	G	A
rs158120	14	76685755	C	T
rs158110	14	76693088	A	G
rs158112	14	76694119	C	T
rs158105	14	76699434	C	T
rs368855	14	76797599	C	T
rs4243655	14	76976439	A	G
rs8135	14	77010613	T	C
rs17105886	14	77042849	C	T
rs10135955	14	77119487	C	T
rs2299919	14	77119621	A	G
rs2299921	14	77134732	A	G
rs17752950	14	77377579	A	C
rs7144528	14	77490956	A	G
rs3861629	14	77528800	G	A
rs17106771	14	77594324	C	T
rs11159319	14	77595198	C	T
rs17754285	14	77661381	C	T
rs10483892	14	77692887	A	G
rs213572	14	77696831	C	T
rs2365676	14	77733706	A	G
rs2365682	14	77849439	A	G
rs2192420	14	77932472	A	G
rs17829009	14	77952969	A	G
rs2192416	14	78019750	A	G
rs1015964	14	78086868	A	G
rs17835229	14	78097257	C	T
rs10147304	14	78148929	A	G
rs880569	14	78154458	T	C
rs8009691	14	78176179	C	T
rs11845601	14	78260766	A	C
rs10133718	14	78268121	A	G
rs4903794	14	78272079	C	T
rs2202167	14	78569378	A	C
rs2202175	14	78625404	A	C
rs4899738	14	78829740	A	G
rs2597093	14	78956580	C	T
rs7141420	14	78969207	C	T
rs17109229	14	78986257	A	G
rs12147614	14	78987414	C	T
rs11845632	14	79023567	A	G
rs8021408	14	79025168	C	T
rs10130369	14	79057542	C	T
rs7147705	14	79071849	C	T
rs17109616	14	79159469	A	G
rs221492	14	79161922	G	A
rs971591	14	79210692	C	T
rs17109754	14	79222451	A	G
rs178384	14	79252594	C	T
rs8011654	14	79343602	C	T
rs17764746	14	79348341	C	T
rs2049826	14	79383063	A	C
rs2293847	14	79396835	C	T
rs2887941	14	79419633	C	T
rs7154805	14	79451350	C	T
rs7147199	14	79487471	A	G
rs1181353	14	79613874	A	G
rs2267872	14	79743426	A	G
rs10483947	14	79844868	C	T
rs8015253	14	79891551	C	T
rs4899767	14	79931913	C	T
rs11159460	14	79942688	A	C
rs4899771	14	80032109	A	G
rs1993007	14	80069466	C	T
rs10498541	14	80072016	A	G
rs1868633	14	80078981	C	T
rs2167061	14	80211152	C	A
rs6574605	14	80284339	A	G
rs327434	14	80340824	G	A
rs370473	14	80369181	C	T
rs2556611	14	80415919	A	G
rs917986	14	80540408	A	C
rs2075177	14	80628974	A	G
rs7158881	14	80661507	C	T
rs1957547	14	80673891	G	A
rs12894596	14	80803717	A	G
rs1569012	14	80923160	C	T
rs2025214	14	81018767	C	T
rs7141930	14	81109398	C	T
rs4904006	14	81137325	G	T
rs986055	14	81195523	A	G
rs4904019	14	81196161	C	T
rs10129518	14	81206593	C	T
rs1958232	14	81290332	A	G
rs932869	14	81304805	C	T
rs2025965	14	81337698	A	G
rs1571379	14	81359690	C	T
rs17116019	14	81377797	A	G
rs1210840	14	81512147	A	G
rs1198030	14	81514028	G	A
rs2217448	14	81579830	C	T
rs1769405	14	81654318	G	T
rs1652605	14	81656077	A	G
rs2043120	14	81675555	C	A
rs1457990	14	81848356	A	G
rs17116637	14	81880533	C	T
rs1152399	14	81946257	T	G
rs7149484	14	82052649	A	G
rs7150349	14	82061523	A	G
rs10483954	14	82073997	G	A
rs8018658	14	82092703	C	T
rs2798389	14	82120903	T	C
rs2798379	14	82158119	C	A
rs12895242	14	82223121	A	G
rs17616659	14	82230662	A	G
rs8011971	14	82246445	C	T
rs10484135	14	82253889	A	G
rs1152345	14	82254413	A	G
rs2150330	14	82298136	G	T
rs1242558	14	82305174	G	T
rs10484138	14	82344266	A	G
rs2372236	14	82344601	C	T
rs17117462	14	82374866	C	T
rs1024307	14	82378142	C	T
rs7142426	14	82398542	A	G
rs10498558	14	82459767	C	T
rs8016995	14	82518587	C	T
rs1263475	14	82546991	C	T
rs1263479	14	82550409	G	T
rs10132156	14	82562584	A	G
rs11846699	14	82635976	C	T
rs10132493	14	82647220	A	G
rs2225378	14	82653594	C	T
rs10484152	14	82720294	C	T
rs12434022	14	82815943	C	T
rs229842	14	82941306	T	C
rs2372464	14	83049641	C	T
rs1241928	14	83071232	C	T
rs1241940	14	83078605	G	T
rs1953454	14	83146134	G	T
rs8023044	14	83188355	A	G
rs17118908	14	83195880	A	G
rs1958420	14	83250117	T	G
rs9323737	14	83252415	A	G
rs10131057	14	83312021	A	G
rs7158721	14	83339645	A	G
rs7150108	14	83409724	A	G
rs8012291	14	83422711	A	C
rs17645661	14	83430787	A	G
rs1705665	14	83448122	C	T
rs2210184	14	83512772	T	C
rs1766151	14	83624878	T	C
rs4904160	14	83683050	A	G
rs17119756	14	83704185	A	G
rs1462339	14	83764620	T	C
rs17120009	14	83993909	A	G
rs1449122	14	84000961	G	A
rs1449115	14	84073885	T	G
rs1449112	14	84140364	T	G
rs726957	14	84195040	A	G
rs2623143	14	84210737	G	A
rs2623142	14	84254314	T	C
rs2819820	14	84291919	C	A
rs17186163	14	84293692	A	G
rs12436420	14	84295958	A	G
rs1483065	14	84380544	A	G
rs1601029	14	84385395	A	G
rs856627	14	84568918	G	A
rs10782467	14	84623637	C	T
rs12436331	14	84690323	A	G
rs7151475	14	84702516	A	G
rs11159695	14	84763606	A	G
rs1562696	14	84784437	T	C
rs1449432	14	84808250	T	C
rs17796783	14	84879664	C	T
rs7141559	14	84908545	A	G
rs1957325	14	84965914	T	C
rs1950177	14	85087059	G	T
rs4904262	14	85134120	C	T
rs17121469	14	85226344	C	T
rs1742180	14	85246661	G	A
rs8009268	14	85291479	C	T
rs1998531	14	85291608	T	G
rs1022849	14	85337296	G	A
rs7146729	14	85395119	A	G
rs7144290	14	85530668	A	G
rs4482212	14	85569852	C	T
rs4608269	14	85574669	A	C
rs2153493	14	85660234	G	A
rs2153492	14	85660360	T	C
rs12437116	14	85761188	C	T
rs10484093	14	85767631	A	C
rs1106098	14	85863968	T	C
rs10484101	14	85887379	C	T
rs804946	14	85889426	A	G
rs804952	14	85891444	C	T
rs10147870	14	85894683	C	T
rs17122241	14	85897367	A	G
rs804963	14	85918211	A	G
rs2185498	14	85981242	G	A
rs1954129	14	86035838	C	A
rs12100975	14	86193999	C	T
rs1891548	14	86293147	T	C
rs12434656	14	86336181	A	G
rs1420920	14	86400064	G	A
rs17187078	14	86412734	C	T
rs2160672	14	86440465	C	A
rs1420812	14	86558014	C	A
rs17122882	14	86563358	G	T
rs12586410	14	86629923	G	T
rs17123033	14	86685467	C	T
rs1756694	14	86722208	G	A
rs8022058	14	86727760	G	T
rs877222	14	86769272	T	C
rs1756673	14	86785922	T	C
rs17123224	14	86809840	C	T
rs8018273	14	86867956	A	G
rs1426790	14	86915707	T	C
rs7155212	14	86941994	A	G
rs2163315	14	86949005	T	C
rs10134893	14	87177620	A	C
rs951705	14	87235443	C	A
rs17123768	14	87333478	A	G
rs1017604	14	87337216	C	T
rs1450706	14	87418971	C	T
rs17123886	14	87431359	C	T
rs1349377	14	87435655	G	A
rs7154214	14	87447143	C	T
rs6574977	14	87542425	A	G
rs1372363	14	87542931	G	T
rs4899940	14	87623621	A	G
rs1887291	14	87624362	C	T
rs7155220	14	87793806	C	T
rs3850389	14	87857231	A	G
rs11159863	14	88178531	A	G
rs17124965	14	88444915	C	T
rs2401785	14	88487005	A	G
rs1885185	14	88500088	T	C
rs4904488	14	88501828	C	T
rs10147907	14	88554126	G	T
rs4488385	14	88558494	A	G
rs1475243	14	88680896	G	A
rs8022846	14	88755976	A	G
rs759364	14	88828364	G	A
rs6575054	14	88829649	A	G
rs10484024	14	88904135	T	C
rs17125790	14	88914567	A	G
rs2110706	14	88925487	T	C
rs373655	14	89065016	A	G
rs10484014	14	89115878	C	T
rs2761355	14	89189379	T	C
rs998564	14	89209064	C	T
rs1028721	14	89286591	T	C
rs10140098	14	89294073	C	T
rs8016216	14	89323649	C	T
rs11159934	14	89368467	G	T
rs10148012	14	89476406	C	T
rs1152443	14	89630530	C	T
rs3861656	14	89666050	C	A
rs2300502	14	89938195	A	G
rs17719594	14	90002351	A	G
rs2343	14	90164253	T	C
rs1286439	14	90168964	T	C
rs961196	14	90204414	C	T
rs1286291	14	90382733	G	A
rs8015286	14	90402119	C	T
rs11622397	14	90410446	C	T
rs11620623	14	90625300	C	T
rs7146008	14	90663054	A	G
rs12433069	14	90663939	A	G
rs2295525	14	90732585	G	A
rs3825658	14	90827295	T	C
rs1285803	14	90887582	A	G
rs8015982	14	90916433	A	C
rs17725568	14	90921746	C	T
rs11160006	14	90960430	C	T
rs8007484	14	90960635	C	T
rs876561	14	91014664	G	A
rs1743074	14	91101729	T	C
rs1743176	14	91119576	G	A
rs941845	14	91123823	T	C
rs7161259	14	91214828	G	T
rs6575209	14	91214990	C	T
rs3814837	14	91261103	T	C
rs1884841	14	91378982	G	A
rs2052204	14	91400572	A	G
rs7143288	14	91407630	C	T
rs2284340	14	91458800	C	T
rs7153027	14	91496975	A	C
rs7154721	14	91497101	C	T
rs2402110	14	91636736	A	G
rs1241694	14	91726321	C	T
rs1241717	14	91741370	C	T
rs8006346	14	91783836	A	G
rs7148382	14	91855375	A	G
rs2402130	14	91870956	A	G
rs1884678	14	91913433	T	C
rs4444267	14	91917754	A	G
rs8017479	14	91965568	C	T
rs10141449	14	92088320	A	G
rs7159046	14	92113789	A	G
rs12433867	14	92134836	A	G
rs2146498	14	92142022	G	A
rs11629324	14	92190472	C	T
rs12885166	14	92195035	G	T
rs4900141	14	92221973	A	G
rs4900155	14	92386275	C	T
rs7159455	14	92415618	A	G
rs2402226	14	92489288	C	T
rs749619	14	92593647	T	C
rs7157141	14	92699712	C	T
rs17128943	14	92757011	A	G
rs3742709	14	92764771	G	A
rs7142004	14	92905339	A	G
rs718465	14	93070552	T	C
rs1887193	14	93162237	G	A
rs2148562	14	93172027	G	A
rs2148567	14	93244403	C	A
rs927236	14	93336424	A	G
rs11629272	14	93448772	A	C
rs2402374	14	93459045	C	T
rs4905126	14	93513163	C	T
rs17190904	14	93625001	A	G
rs4905166	14	93668370	A	G
rs4900224	14	93833246	C	T
rs2144834	14	93843387	G	A
rs1950654	14	93875164	T	C
rs8008729	14	94019874	C	T
rs11623932	14	94083138	C	T
rs5510	14	94103109	T	C
rs1154824	14	94166008	A	C
rs17753584	14	94178140	A	C
rs9323913	14	94217063	C	T
rs11851301	14	94244019	A	G
rs7145086	14	94315813	A	C
rs1950771	14	94334655	A	G
rs10139313	14	94348652	A	G
rs1243499	14	94382114	C	T
rs17827567	14	94384765	A	G
rs7157079	14	94397102	A	G
rs2798820	14	94492629	G	A
rs2798819	14	94492794	T	G
rs3180753	14	94729500	T	C
rs1024200	14	94906144	G	A
rs11846336	14	94941902	C	T
rs8012206	14	95103318	C	T
rs17093029	14	95158512	A	G
rs2369310	14	95289319	A	C
rs1886505	14	95291881	A	G
rs2147606	14	95296952	A	G
rs1951981	14	95330995	C	T
rs10498645	14	95332505	A	G
rs11621941	14	95416603	C	T
rs877524	14	95427084	A	G
rs8017850	14	95447760	C	T
rs10498647	14	95451095	C	T
rs8017769	14	95597354	C	T
rs11160307	14	95606343	C	T
rs10143064	14	95621806	A	G
rs4905446	14	95667710	A	C
rs10149792	14	95702880	G	T
rs10498648	14	95714790	A	C
rs4905470	14	95762964	A	G
rs10142830	14	95787550	A	G
rs945034	14	95809627	G	A
rs17093991	14	95822337	A	G
rs1570558	14	96141360	G	A
rs10135821	14	96269642	A	G
rs4900342	14	96286186	A	C
rs2369898	14	96308969	C	T
rs9323955	14	96364688	A	G
rs10484165	14	96496566	G	T
rs856279	14	96499623	T	C
rs4905580	14	96659317	C	T
rs7494256	14	96673280	A	G
rs721637	14	96673702	G	T
rs8008701	14	96843914	A	G
rs7149001	14	96851587	A	G
rs2781407	14	97029227	A	G
rs2781409	14	97030108	C	T
rs1384981	14	97030128	G	A
rs12435621	14	97182294	G	T
rs12890644	14	97183238	A	G
rs234184	14	97201697	A	G
rs10149128	14	97247326	C	T
rs1548094	14	97384269	T	C
rs2859997	14	97421270	C	T
rs1840790	14	97426285	G	A
rs4900384	14	97568704	A	G
rs7146766	14	97569409	G	T
rs710285	14	97604439	G	A
rs965770	14	97652798	T	C
rs9323992	14	97719569	C	T
rs17096688	14	97724652	A	C
rs7150477	14	97738741	A	G
rs1257914	14	97755176	C	T
rs1257917	14	97756521	A	G
rs1271087	14	97770442	A	G
rs4905662	14	97784636	C	T
rs8022910	14	97833989	A	C
rs1952863	14	97967839	C	T
rs4503728	14	97999363	C	T
rs17593299	14	98033891	C	T
rs17097094	14	98052425	C	T
rs17595072	14	98072887	A	G
rs1956837	14	98111428	C	T
rs12878570	14	98163152	C	T
rs7161615	14	98163239	A	G
rs12898099	14	98163308	A	G
rs10141803	14	98172375	C	T
rs2038352	14	98187740	A	G
rs17528679	14	98221659	C	T
rs982894	14	98236103	A	G
rs1543422	14	98252524	A	G
rs10484060	14	98350237	A	C
rs17097925	14	98391227	A	C
rs17097931	14	98393765	A	G
rs10484062	14	98398213	A	C
rs7154344	14	98434852	A	G
rs200354	14	98445074	G	T
rs200352	14	98446837	G	T
rs17098020	14	98453017	A	G
rs10130070	14	98467749	C	T
rs1257618	14	98510627	G	A
rs2015350	14	98547627	G	T
rs1257641	14	98550148	A	G
rs1565612	14	98554632	A	G
rs2895736	14	98555325	C	T
rs1257667	14	98560626	A	G
rs4905798	14	98565023	A	G
rs1257580	14	98583589	A	C
rs8022744	14	98652220	C	T
rs1269096	14	98672872	T	C
rs17637919	14	98719350	A	G
rs3850422	14	98741541	A	G
rs1257446	14	98757526	C	T
rs1257282	14	98898529	G	A
rs1257267	14	98928723	C	A
rs3918051	14	99023837	A	G
rs2069492	14	99031583	C	T
rs10141863	14	99346460	A	G
rs3783322	14	99391564	A	G
rs3783324	14	99419770	C	T
rs1191090	14	99435110	G	A
rs2273704	14	99453985	C	A
rs2273800	14	99917460	G	A
rs1951522	14	99958306	T	C
rs1190906	14	100168895	C	T
rs1888578	14	100188208	T	C
rs10138605	14	100205718	C	T
rs8181978	14	100545523	A	G
rs12100867	14	100582840	C	T
rs4906047	14	100654571	C	T
rs4900485	14	100672153	A	G
rs11160631	14	100699224	A	G
rs12050400	14	100756633	A	C
rs7160374	14	100786932	A	G
rs2400997	14	100796860	C	T
rs1959025	14	100880082	G	A
rs2275016	14	100942052	G	A
rs2895908	14	101009083	A	G
rs3818079	14	101049041	A	G
rs2253998	14	101566105	A	C
rs11621560	14	101626496	A	C
rs2183637	14	101819511	C	T
rs12590361	14	102272470	C	T
rs2403102	14	102375968	A	G
rs10133111	14	102447074	A	G
rs7157813	14	102533314	A	G
rs2771369	14	102752331	T	C
rs8023030	14	102866560	A	G
rs6575979	14	102910771	A	G
rs3783397	14	103017042	A	G
rs11160762	14	103324836	A	G
rs4983387	14	104339273	A	G
rs7146643	14	104828437	C	T
rs2583292	14	106176088	G	A
rs3858878	14	106215123	A	G
rs2337463	14	106295344	T	C
rs885883	14	106345097	T	C
rs1544317	14	106353025	G	A
rs7144412	14	106356482	A	G
rs12900257	15	20335459	G	T
rs8031642	15	20351272	C	T
rs17137283	15	20414442	A	G
rs2289815	15	20421301	G	T
rs12594495	15	20499445	A	G
rs6606810	15	20499465	A	G
rs3693	15	20556334	A	C
rs17137365	15	20574277	A	G
rs4592619	15	20585244	C	T
rs1991922	15	20610835	C	T
rs11852762	15	21253178	A	C
rs1589918	15	21300901	A	G
rs1608962	15	21301783	C	T
rs6576461	15	21365465	A	G
rs11637211	15	21474668	A	G
rs1722791	15	21503831	C	A
rs1717831	15	21578625	A	C
rs824211	15	21598281	G	A
rs844033	15	21609833	C	T
rs8031166	15	21633826	C	T
rs1459958	15	21649687	T	C
rs4778346	15	21686776	C	T
rs10162946	15	21689398	A	G
rs2883191	15	21732822	A	C
rs1850475	15	21948712	T	C
rs1850489	15	21984535	C	T
rs4778426	15	22008680	C	T
rs12161938	15	22023095	A	G
rs1874853	15	22076598	A	G
rs11161081	15	22202117	A	G
rs3901472	15	22365675	A	G
rs11161135	15	22543037	A	G
rs1498300	15	22580344	C	T
rs2201839	15	22696439	T	C
rs2075814	15	22716869	A	G
rs220030	15	22750861	T	C
rs2356294	15	22913657	G	A
rs691	15	22915888	C	T
rs757439	15	23123915	C	T
rs10519492	15	23250918	A	G
rs6576426	15	23254656	A	G
rs4906719	15	23298670	G	T
rs7181164	15	23353835	A	C
rs2526571	15	23365045	A	G
rs2605463	15	23365544	A	G
rs11631211	15	23412204	A	G
rs2930629	15	23469059	G	A
rs7359209	15	23586703	C	T
rs8035375	15	23588292	C	T
rs11639253	15	23592674	C	T
rs12591365	15	23611690	A	G
rs7163265	15	23625311	A	G
rs4260026	15	23684477	A	G
rs7177666	15	23729776	A	C
rs11856743	15	23778918	C	T
rs12440485	15	23784625	C	T
rs10162783	15	23857869	C	T
rs573075	15	23976155	G	T
rs17116687	15	24015597	A	C
rs1435831	15	24031805	C	T
rs4906872	15	24089423	A	C
rs2042753	15	24158056	T	G
rs10519547	15	24175462	C	T
rs1346263	15	24186341	A	C
rs10519552	15	24187463	A	G
rs11161309	15	24230205	C	T
rs8027455	15	24289878	A	C
rs4906680	15	24367681	A	C
rs3909668	15	24389754	T	C
rs7173713	15	24437247	C	T
rs1863464	15	24489581	A	G
rs1426223	15	24503387	C	T
rs4906895	15	24504990	A	G
rs12437535	15	24563761	C	T
rs6576638	15	24643347	C	T
rs1864793	15	24766335	T	C
rs6422906	15	24771914	A	G
rs10519582	15	24861760	G	A
rs4398085	15	24924700	C	T
rs2286946	15	24985293	G	A
rs12903540	15	25360745	G	T
rs16950272	15	25552496	A	C
rs17565175	15	25556292	C	T
rs1603785	15	25613754	A	G
rs4778116	15	25658793	A	G
rs4402510	15	25661673	C	T
rs3930739	15	25713937	C	T
rs2311843	15	25856949	C	T
rs1448488	15	25890452	T	C
rs12910433	15	25902239	A	G
rs2305252	15	25940933	T	C
rs16950821	15	25957102	A	G
rs8024968	15	25957284	C	T
rs8028689	15	26162483	C	T
rs4966231	15	26768706	A	G
rs4424881	15	27049008	C	T
rs1994597	15	27081472	C	T
rs4603522	15	27127239	A	G
rs11633365	15	27219057	A	G
rs4779952	15	27302950	C	T
rs7174417	15	27395906	C	T
rs1655645	15	27479972	T	C
rs508349	15	27533767	T	G
rs17682773	15	27538255	C	T
rs16955485	15	27547808	A	G
rs16955528	15	27584423	A	G
rs2125657	15	27693153	C	T
rs260530	15	27771982	T	C
rs7179270	15	27805919	C	T
rs939980	15	27951766	A	G
rs785437	15	27954710	A	G
rs4780267	15	27975237	C	T
rs785429	15	27975524	C	T
rs7181263	15	28068397	C	T
rs1983459	15	28996041	A	G
rs16956455	15	29095670	C	T
rs2113945	15	29111823	G	A
rs16956471	15	29113362	A	G
rs2288242	15	29117572	A	G
rs7173280	15	29128656	C	T
rs2241494	15	29155896	A	G
rs813299	15	29225595	A	C
rs985907	15	29257603	A	G
rs7162289	15	29373158	C	T
rs7174211	15	29425288	A	G
rs2125617	15	29548278	A	G
rs4779889	15	29601495	G	T
rs721548	15	29643696	A	G
rs7170060	15	29685129	C	T
rs11858379	15	29735243	A	G
rs10519683	15	29864685	C	T
rs905426	15	29870041	A	G
rs7164876	15	29977303	A	G
rs12442622	15	30045195	A	G
rs11636101	15	30061449	A	C
rs11635209	15	30121289	C	T
rs12915265	15	30196358	C	T
rs4779978	15	30207700	C	T
rs2611605	15	30228925	C	T
rs2337980	15	30231488	C	T
rs1258732	15	30852603	A	G
rs16959022	15	30880271	C	T
rs10519753	15	30919517	C	T
rs347938	15	30968056	C	T
rs899466	15	31051493	T	C
rs1349964	15	31140281	C	T
rs7179866	15	31160756	C	T
rs345800	15	31169949	A	G
rs10519792	15	31201568	A	C
rs4780082	15	31202774	A	G
rs11633650	15	31251260	C	T
rs17817006	15	31277249	C	T
rs17235868	15	31327733	A	G
rs17235910	15	31375792	C	T
rs1980102	15	31406234	A	C
rs11072416	15	31444004	A	G
rs4619367	15	31468929	A	G
rs11072471	15	31507915	C	T
rs2596230	15	31508018	C	T
rs17236056	15	31508146	A	G
rs2596240	15	31522048	A	G
rs12324553	15	31536216	A	G
rs12324605	15	31567410	C	T
rs3751634	15	31583242	A	G
rs2596211	15	31592202	G	T
rs1435102	15	31626486	G	A
rs1435098	15	31634899	G	A
rs7164455	15	31645873	C	T
rs682639	15	31653570	T	C
rs688939	15	31667785	A	G
rs11072570	15	31713112	A	C
rs16957065	15	31716682	A	G
rs10775211	15	31720282	A	G
rs16957279	15	31741519	A	G
rs4780144	15	31741944	C	T
rs4780154	15	31761712	A	C
rs17817518	15	31777912	A	G
rs11635223	15	31802045	C	T
rs16958069	15	31885594	G	T
rs891343	15	31926584	G	T
rs8038887	15	32034319	G	T
rs558160	15	32058530	T	C
rs527834	15	32060569	G	A
rs7174442	15	32254964	C	T
rs10519916	15	32321272	C	T
rs2290942	15	32331566	T	G
rs8031147	15	32408876	A	G
rs347897	15	32447708	C	T
rs7498116	15	32715778	A	G
rs8027939	15	32718656	A	G
rs8027114	15	32748670	C	T
rs11073055	15	32751250	G	T
rs7164838	15	32754866	A	G
rs560766	15	32788234	A	G
rs7163190	15	32812788	A	G
rs752876	15	32837079	A	G
rs664251	15	32841075	G	T
rs2196562	15	32841217	G	T
rs502806	15	32851160	A	G
rs556953	15	32852693	C	T
rs12906896	15	32893860	C	T
rs7182356	15	33051910	C	T
rs6495739	15	33108035	A	G
rs16960314	15	33131104	C	T
rs975193	15	33225474	T	C
rs8027994	15	33250273	A	G
rs10444865	15	33250557	A	G
rs16960581	15	33252088	A	G
rs318332	15	33331022	T	C
rs16961040	15	33550736	G	T
rs17586323	15	33550949	C	T
rs1443814	15	33617373	C	A
rs6495784	15	33645702	C	T
rs6495785	15	33645875	A	G
rs16954301	15	33653376	C	T
rs319889	15	33737775	T	C
rs10775225	15	33750357	A	G
rs9672669	15	33754471	C	T
rs16961410	15	33760807	A	C
rs4923689	15	33772980	A	G
rs12440810	15	33866710	C	T
rs2683090	15	33896215	A	G
rs7168742	15	33912821	C	T
rs1989223	15	33914398	T	C
rs16961825	15	33923855	A	G
rs12440724	15	33968233	A	G
rs789786	15	33991803	T	C
rs789774	15	34007269	A	G
rs789773	15	34007545	T	C
rs1397255	15	34036271	A	C
rs17617168	15	34053018	C	T
rs2055853	15	34067560	G	T
rs12438913	15	34105535	C	T
rs7162975	15	34105587	A	G
rs4502172	15	34114820	A	G
rs10520050	15	34170329	A	G
rs17684665	15	34182326	C	T
rs4924052	15	34236247	A	G
rs11073162	15	34346187	G	T
rs951171	15	34347151	C	T
rs1474084	15	34349005	C	T
rs4923709	15	34405797	A	G
rs10083659	15	34442354	C	T
rs8024448	15	34502798	A	G
rs12443165	15	34521761	C	T
rs16963122	15	34539761	A	G
rs7173993	15	34539883	A	G
rs17703807	15	34553348	C	T
rs11858511	15	34630342	C	T
rs8028780	15	34647876	C	T
rs16963466	15	34656263	C	T
rs6495850	15	34667910	G	T
rs4923723	15	34755325	C	T
rs7183415	15	34771254	C	T
rs13329545	15	34910107	A	G
rs12908619	15	34921897	C	T
rs11073206	15	34922055	A	C
rs16964229	15	34955596	C	T
rs16964247	15	34964979	A	G
rs12902470	15	34972328	A	C
rs8034391	15	35059564	A	G
rs2701516	15	35205011	T	C
rs1520013	15	35211232	C	T
rs1520015	15	35216796	A	G
rs10518931	15	35282033	A	G
rs1356783	15	35342260	C	T
rs8037685	15	35565656	A	G
rs1498423	15	35852742	C	T
rs13380163	15	35900654	C	T
rs1393404	15	35933784	A	G
rs4924208	15	36019840	C	T
rs10152693	15	36048945	A	G
rs9806524	15	36114446	A	G
rs8027757	15	36191717	C	T
rs12910308	15	36248992	C	T
rs970498	15	36269296	A	G
rs10520058	15	36337292	T	G
rs4244564	15	36499282	A	G
rs4334257	15	36579118	A	C
rs7403531	15	36610197	C	T
rs8038065	15	36731708	A	G
rs2132157	15	36779839	A	G
rs10459669	15	36787348	C	T
rs2643208	15	36793090	T	C
rs6495995	15	36824425	G	T
rs2725795	15	36946882	T	C
rs4258586	15	36948439	C	T
rs4923807	15	36980534	C	T
rs1368797	15	37015763	G	A
rs1433877	15	37023662	T	C
rs1380937	15	37075245	T	C
rs990579	15	37145001	G	A
rs7163993	15	37147461	C	T
rs7166411	15	37188464	C	T
rs9972581	15	37254763	C	T
rs7183427	15	37290800	G	T
rs1394759	15	37319742	G	A
rs12442944	15	37348296	A	G
rs17692507	15	37376538	A	G
rs1530219	15	37389672	G	A
rs4462564	15	37507072	C	T
rs16952143	15	37555859	C	T
rs10152903	15	37585931	A	G
rs12908846	15	37697696	A	G
rs7183539	15	37750514	C	T
rs8033957	15	37825725	C	T
rs275718	15	37900808	A	G
rs17718330	15	37910641	C	T
rs1821715	15	37962212	C	T
rs1836847	15	37963488	C	T
rs711906	15	38112983	T	C
rs961090	15	38404706	C	T
rs2075624	15	38498015	A	G
rs2034650	15	38504594	G	A
rs12442697	15	38643712	C	T
rs11630273	15	38666270	A	G
rs10518697	15	38697960	C	T
rs16971222	15	38999557	C	T
rs8038834	15	39284822	A	C
rs9944249	15	39634468	G	T
rs1668586	15	40074870	A	G
rs1712435	15	40123310	C	T
rs1712426	15	40199898	G	A
rs582881	15	40205377	A	G
rs682359	15	40214125	G	T
rs1712391	15	40272182	A	G
rs1679012	15	40315968	T	C
rs16973097	15	40419791	C	T
rs16957063	15	40771580	A	G
rs7182141	15	40849840	C	T
rs10518779	15	40915917	C	T
rs4924705	15	41167552	A	G
rs2176870	15	41223702	A	G
rs496584	15	41619215	C	T
rs2016840	15	41999160	A	G
rs7178452	15	42029331	G	T
rs8024461	15	42370178	A	G
rs10518980	15	42610066	G	A
rs7165535	15	42803637	A	G
rs16976620	15	43037184	A	G
rs1706816	15	43247714	A	G
rs10519018	15	43336557	C	T
rs16941213	15	43347108	A	G
rs1706767	15	43356391	C	T
rs2433625	15	43518957	G	A
rs1153831	15	43559740	A	G
rs12903858	15	43759458	C	T
rs2733251	15	43759484	A	G
rs17553285	15	43759534	A	G
rs10519035	15	43860883	A	G
rs2460641	15	43913061	A	C
rs4480736	15	43994815	A	G
rs6493186	15	44029946	A	G
rs4117519	15	44053207	C	T
rs12101736	15	44076751	A	G
rs355391	15	44379085	C	T
rs17650637	15	44392509	A	C
rs2571249	15	44392569	A	G
rs1030588	15	44513473	G	A
rs16955177	15	44534669	A	G
rs491274	15	44656818	A	G
rs1155904	15	44657488	T	C
rs576486	15	44691585	T	C
rs506087	15	44702280	A	G
rs1516862	15	44734153	T	C
rs10519075	15	44819915	C	T
rs12442708	15	44931678	C	T
rs1918638	15	44937434	G	A
rs17271669	15	44943926	A	G
rs16958871	15	44997306	C	T
rs12443493	15	45077010	A	G
rs9806619	15	45259692	G	T
rs16959091	15	45317724	C	T
rs281316	15	45485333	A	G
rs1559677	15	45525355	A	G
rs421853	15	45531623	A	G
rs8034783	15	45551018	C	T
rs8031867	15	45566605	C	T
rs10519132	15	45661803	A	G
rs10851458	15	45727248	A	G
rs1224674	15	45731444	C	T
rs12593611	15	45773904	G	T
rs76739	15	45829438	A	G
rs3743279	15	45843511	A	G
rs1869454	15	46080741	C	T
rs9788731	15	46098636	C	T
rs2250072	15	46172199	A	G
rs2433354	15	46202261	C	T
rs8037482	15	46275588	A	G
rs8032357	15	46406111	A	G
rs1426721	15	46457900	C	A
rs10519177	15	46544487	A	G
rs11635140	15	46569855	C	T
rs16961033	15	46583169	A	G
rs1678979	15	46684122	C	T
rs16961239	15	46693749	A	G
rs1036477	15	46702218	A	G
rs2118181	15	46703176	C	T
rs1114254	15	46787848	T	C
rs7179618	15	46857894	A	C
rs2899423	15	46889329	A	G
rs1062124	15	46904841	G	A
rs12906456	15	46930342	A	C
rs1007662	15	47002601	T	C
rs2009404	15	47004015	G	T
rs3743293	15	47112373	A	G
rs16962177	15	47321994	C	T
rs548780	15	47799548	C	T
rs2933551	15	47876236	C	T
rs3803363	15	47958986	C	T
rs2899439	15	47968409	A	G
rs2413975	15	47976595	A	G
rs8023809	15	47984948	A	G
rs10519246	15	47995800	C	T
rs8034382	15	48059377	A	G
rs7164710	15	48069915	C	T
rs16963251	15	48104595	C	T
rs6493395	15	48131276	C	T
rs7163415	15	48140237	C	T
rs12903325	15	48140569	G	T
rs8041437	15	48142896	A	C
rs8036098	15	48221498	C	T
rs7168544	15	48227057	A	G
rs8029889	15	48338192	C	T
rs860526	15	48342303	T	C
rs531366	15	48656071	A	G
rs12898588	15	48796548	C	T
rs17646025	15	48807104	C	T
rs16963874	15	48832654	G	T
rs11630203	15	48900363	C	T
rs6493470	15	49071972	A	G
rs7181201	15	49075943	A	G
rs1124769	15	49139541	G	A
rs1111266	15	49209382	T	C
rs10519293	15	49259313	C	T
rs17522553	15	49259386	A	G
rs4775928	15	49267716	C	T
rs2289105	15	49294800	C	T
rs8023263	15	49304889	G	T
rs17703883	15	49317389	C	T
rs2470172	15	49457768	C	T
rs2470173	15	49457862	C	T
rs2470174	15	49458113	C	T
rs3751586	15	49464551	G	A
rs2459396	15	49476288	A	C
rs1471072	15	49755693	T	C
rs1017678	15	49759216	T	C
rs2077743	15	49815069	C	A
rs2623255	15	50035348	T	C
rs12595160	15	50250777	A	C
rs2278295	15	50291434	C	T
rs3825801	15	50305006	T	C
rs6493549	15	50315485	C	T
rs16964864	15	50384384	C	T
rs10518684	15	50445664	A	G
rs12592429	15	50500294	C	T
rs17651731	15	50622368	G	T
rs2414164	15	50685807	C	T
rs3751613	15	50689206	T	C
rs8040787	15	50732502	A	G
rs8029021	15	50769166	A	C
rs4776072	15	50776555	A	G
rs2165990	15	50857039	A	G
rs2244272	15	50947906	C	T
rs1899734	15	50964781	A	G
rs17626394	15	50974457	A	G
rs8024399	15	50981076	G	T
rs16973747	15	51017351	A	C
rs7176525	15	51045186	A	G
rs17709930	15	51094957	C	T
rs1987085	15	51103779	G	A
rs9920517	15	51140956	C	T
rs8025430	15	51161318	C	T
rs1508033	15	51162493	C	A
rs497321	15	51191215	G	A
rs3913949	15	51209426	C	T
rs3913950	15	51209481	C	T
rs16965678	15	51283788	A	C
rs9302169	15	51314962	C	T
rs1486548	15	51452539	C	T
rs624613	15	51503479	G	A
rs17630660	15	51597250	A	C
rs10220852	15	51627071	C	T
rs12910725	15	51627411	A	G
rs9920169	15	51644963	A	C
rs12901183	15	51658834	C	T
rs4332691	15	51677654	C	T
rs16966261	15	51677685	C	T
rs2899517	15	51679492	G	T
rs572528	15	51759776	A	G
rs11853157	15	51793567	C	T
rs1119905	15	51849882	C	A
rs2711584	15	51907830	G	A
rs2725627	15	51979784	A	G
rs1993865	15	52002012	G	A
rs16973930	15	52063495	C	T
rs991264	15	52063843	G	A
rs1897031	15	52128757	G	A
rs11071022	15	52149769	G	T
rs2899527	15	52176184	G	A
rs16974100	15	52181734	C	T
rs16974322	15	52297449	A	G
rs11071066	15	52368078	A	C
rs4471623	15	52383815	A	G
rs563881	15	52449942	A	G
rs562918	15	52465278	T	C
rs573320	15	52465606	A	C
rs8035405	15	52503830	A	G
rs2414308	15	52541477	C	A
rs1851006	15	52691684	G	A
rs11071113	15	52793808	A	G
rs2414376	15	52808363	C	T
rs8041529	15	52906184	C	T
rs1875405	15	52908961	G	A
rs2414382	15	52924047	C	T
rs2899565	15	52926714	A	G
rs12148824	15	52944450	C	T
rs1915215	15	52986769	A	C
rs1194463	15	53060288	C	T
rs6493743	15	53124481	C	T
rs11071165	15	53188253	A	G
rs527015	15	53194544	A	G
rs3809540	15	53276704	C	A
rs3809539	15	53276906	C	A
rs2444039	15	53319503	G	T
rs2444043	15	53321634	C	T
rs9806182	15	53610894	A	G
rs725150	15	53630068	C	T
rs7182121	15	53658657	A	G
rs687128	15	53771897	C	A
rs11858195	15	53785887	A	C
rs1912401	15	53948901	A	G
rs17238489	15	53952815	C	T
rs10518828	15	53987004	A	C
rs2175104	15	54015968	G	A
rs6493827	15	54036580	C	T
rs16976674	15	54081109	C	T
rs7183768	15	54107527	C	T
rs10518834	15	54132358	A	G
rs4310791	15	54213793	C	T
rs11631518	15	54228652	A	C
rs894415	15	54267925	A	C
rs1879347	15	54276451	C	T
rs2414468	15	54314569	A	G
rs11856746	15	54550485	A	C
rs703237	15	54608317	A	G
rs2279299	15	54755413	T	G
rs1010699	15	54837904	G	A
rs2543675	15	55029262	A	C
rs16977243	15	55181297	A	C
rs2431016	15	55395984	T	G
rs2247485	15	55406139	A	C
rs7177670	15	55446292	C	T
rs1664462	15	55464558	T	C
rs1664454	15	55469925	T	C
rs1567620	15	55482146	C	T
rs4774941	15	55520686	A	G
rs11071319	15	55528553	A	G
rs1280367	15	55572415	C	T
rs10518923	15	55573538	A	C
rs1280368	15	55573712	C	T
rs2279606	15	55611678	A	G
rs16977593	15	55626231	C	T
rs7179813	15	55647369	A	G
rs1559776	15	55746920	T	C
rs7181032	15	55801999	A	G
rs17240167	15	55868510	A	C
rs12907340	15	55876468	A	G
rs629876	15	55885726	G	A
rs4775002	15	55978179	C	T
rs2197092	15	56035073	G	A
rs4646638	15	56036075	G	A
rs3742959	15	56036405	G	A
rs2899611	15	56114639	G	T
rs4238326	15	56123292	C	T
rs4775014	15	56231848	A	G
rs17821135	15	56283262	C	T
rs938508	15	56324262	G	T
rs1711050	15	56417250	A	G
rs4775031	15	56422875	A	C
rs4775035	15	56434430	C	T
rs426684	15	56449572	G	T
rs1968687	15	56609989	G	T
rs7179747	15	56639755	A	C
rs7167050	15	57028093	G	T
rs10518995	15	57083368	C	T
rs2242321	15	57253509	T	G
rs11854099	15	57254613	C	T
rs17269545	15	57269689	G	T
rs1032182	15	57283935	C	T
rs17302233	15	57317599	A	G
rs17236557	15	57390290	A	C
rs10851648	15	57397045	G	T
rs900828	15	57469367	C	T
rs7174474	15	57481797	A	C
rs11633570	15	57497872	A	G
rs10519003	15	57498029	C	T
rs10519039	15	57780050	C	A
rs16941732	15	57829472	C	T
rs9972503	15	57853359	C	T
rs2965329	15	57896291	C	T
rs1437467	15	57920601	T	C
rs2960807	15	57957580	G	T
rs12439270	15	58029372	A	C
rs4775229	15	58081006	A	C
rs1648245	15	58142791	G	A
rs8026117	15	58232014	C	T
rs10519010	15	58339218	C	A
rs11635176	15	58367625	A	G
rs17302972	15	58390742	C	T
rs1454102	15	58479785	C	T
rs3068	15	58502935	T	C
rs4775287	15	58774522	C	T
rs8043356	15	58803461	C	T
rs17191596	15	58823043	C	T
rs9920962	15	58823842	A	G
rs10152719	15	58901949	C	T
rs1234805	15	58947677	C	T
rs11071567	15	58975316	C	T
rs17204770	15	59078721	C	T
rs1523523	15	59106129	C	T
rs809736	15	59117080	A	G
rs782903	15	59152970	G	T
rs2011857	15	59155919	A	G
rs2689352	15	59156663	T	C
rs893286	15	59168370	A	C
rs782909	15	59168791	C	T
rs8032023	15	59199434	C	T
rs1437547	15	59221873	A	G
rs4238351	15	59231778	A	G
rs11071591	15	59250323	C	T
rs1370429	15	59255913	A	G
rs1816624	15	59256614	C	T
rs4775384	15	59403632	C	T
rs7174511	15	59403983	C	T
rs6494260	15	59433321	C	T
rs6494261	15	59433555	C	T
rs8038664	15	59470226	A	G
rs11853033	15	59529022	C	T
rs11857108	15	59530129	A	G
rs4369599	15	59594166	G	T
rs4990324	15	59634303	A	G
rs2414718	15	59650425	A	G
rs2414719	15	59657143	A	C
rs3848121	15	59666856	T	C
rs16944389	15	59682806	A	G
rs12900778	15	59771930	A	C
rs16944568	15	59831428	A	G
rs7178749	15	59841189	G	T
rs17238005	15	59870560	G	T
rs1863264	15	59901496	C	T
rs8034335	15	60074748	A	G
rs17271493	15	60204251	A	C
rs10851710	15	60214966	A	C
rs11071655	15	60215265	C	T
rs12592154	15	60288919	A	G
rs17271591	15	60355574	C	T
rs2678435	15	60356038	C	T
rs17304143	15	60364343	G	T
rs399119	15	60383295	G	T
rs2459899	15	60491181	C	T
rs1117215	15	60520533	A	G
rs1066677	15	60526755	G	A
rs2471022	15	60583746	A	G
rs2117550	15	60664698	T	C
rs11637837	15	60835493	A	G
rs8026446	15	60869299	C	T
rs6494361	15	60869556	A	G
rs1878782	15	60880310	A	G
rs1553107	15	60888291	G	A
rs7162883	15	60916182	A	G
rs570763	15	60959520	G	A
rs12443469	15	60968639	C	T
rs8040650	15	61015833	A	G
rs4775607	15	61115060	C	T
rs8468	15	61221163	C	T
rs1550721	15	61282338	T	G
rs1444405	15	61331159	G	A
rs3743319	15	61366434	T	C
rs12910654	15	61381284	C	T
rs2306719	15	61420291	T	C
rs2046484	15	61423931	T	C
rs1392100	15	61445689	T	C
rs11071746	15	61520316	C	T
rs8023466	15	61628728	A	G
rs17186555	15	61768380	C	T
rs989547	15	61963259	G	A
rs16947557	15	61976354	A	G
rs4776701	15	62065261	G	T
rs3784381	15	62236892	G	T
rs3743110	15	62249516	A	G
rs8034754	15	62303537	C	T
rs11855072	15	62325577	C	T
rs16947844	15	62328834	A	C
rs11633399	15	62749683	A	C
rs11071803	15	62752868	G	T
rs8024697	15	63094541	G	T
rs755115	15	63313854	C	A
rs4415968	15	63337079	G	A
rs870022	15	63701811	C	T
rs8035725	15	63865123	A	G
rs16949100	15	64000752	C	T
rs8032767	15	64031688	A	G
rs333557	15	64050428	T	C
rs11071854	15	64063005	A	G
rs17240756	15	64136037	A	C
rs4238403	15	64275342	C	T
rs16949647	15	64276041	G	T
rs11071869	15	64276735	C	T
rs16949681	15	64283090	A	G
rs16949724	15	64317786	A	G
rs8039508	15	64318418	C	T
rs16949778	15	64367339	C	T
rs7176986	15	64367568	C	T
rs12914540	15	64377833	C	T
rs8042305	15	64661924	C	T
rs8042883	15	64757325	C	T
rs2278602	15	64791388	A	G
rs10775189	15	64825966	C	T
rs7183242	15	64883712	A	G
rs12595096	15	64898350	A	G
rs7169633	15	65034856	A	C
rs615404	15	65045749	T	C
rs7181878	15	65176215	A	G
rs744910	15	65233839	A	G
rs7169664	15	65292120	A	G
rs7178975	15	65404455	A	C
rs2286664	15	65488549	G	A
rs10851775	15	65673405	A	G
rs6494691	15	65796629	G	T
rs3784709	15	65859329	C	T
rs17244601	15	65859435	A	C
rs11856999	15	65877754	C	T
rs4776991	15	65927216	A	G
rs383144	15	65991635	T	C
rs11636387	15	66021872	C	T
rs11636268	15	66060873	C	T
rs11071981	15	66203629	A	G
rs10152713	15	66258945	C	T
rs16951657	15	66270020	G	T
rs7172828	15	66353811	C	T
rs7179347	15	66417924	C	T
rs12900942	15	66543755	C	T
rs895127	15	66604063	T	C
rs12901345	15	66720414	C	T
rs2924633	15	66881693	T	C
rs11631742	15	66918726	A	G
rs6494777	15	66993372	A	G
rs4777102	15	67065600	C	T
rs16952727	15	67091259	A	G
rs11072071	15	67231118	A	C
rs6494798	15	67578030	C	T
rs11630422	15	67584156	C	T
rs4777155	15	67628672	C	T
rs1477592	15	67659940	C	T
rs8026210	15	67667557	C	T
rs4777169	15	67732933	A	G
rs4632084	15	67836478	C	T
rs305002	15	67928959	C	T
rs2249982	15	68023404	C	T
rs2247154	15	68024022	C	T
rs16953991	15	68025422	C	T
rs939042	15	68075661	T	C
rs869607	15	68104426	A	G
rs11855650	15	68218827	G	T
rs17760171	15	68223652	A	G
rs10518889	15	68337482	A	G
rs4357890	15	68477049	C	T
rs11072213	15	68754608	G	T
rs4777309	15	68867679	A	G
rs11072220	15	68910309	A	G
rs10518929	15	69082246	A	G
rs1713551	15	69096647	A	G
rs1372176	15	69171089	T	C
rs1574742	15	69188056	C	T
rs8033889	15	69467134	G	T
rs12912393	15	69540196	A	G
rs9635372	15	69551884	C	T
rs7164085	15	69666107	C	T
rs16956030	15	69749340	A	G
rs931728	15	69754600	G	A
rs11636972	15	69818817	A	G
rs1979459	15	69997816	G	A
rs2959933	15	70381766	T	C
rs16956917	15	70488831	C	T
rs8038734	15	70598456	A	G
rs1160608	15	70621771	A	G
rs1947219	15	70973571	T	G
rs8034355	15	71018064	A	G
rs4238458	15	71037538	C	T
rs7164592	15	71063984	G	T
rs7174900	15	71077956	C	T
rs4274405	15	71100744	A	G
rs10518997	15	71343997	A	G
rs2660826	15	71344687	G	A
rs8023326	15	71553125	A	G
rs7171755	15	71637633	A	G
rs11574484	15	71785041	C	T
rs8040531	15	71839258	C	T
rs4887161	15	71853609	C	T
rs999742	15	71902570	G	A
rs4886725	15	71958059	A	G
rs4445847	15	71959066	C	T
rs3803463	15	72454562	G	A
rs8028430	15	72632798	A	G
rs936227	15	72919012	A	G
rs6495126	15	72962079	A	G
rs11072536	15	73307431	A	G
rs4886699	15	73479356	A	C
rs8028182	15	73505722	G	T
rs4073214	15	73735726	A	G
rs2405420	15	74202217	A	C
rs1568083	15	74457971	C	T
rs12907805	15	74477661	A	G
rs280013	15	74765194	C	T
rs2046416	15	74872338	C	T
rs1022198	15	75077216	C	T
rs2469203	15	75083189	A	G
rs11856513	15	75258160	A	C
rs937237	15	75534924	C	T
rs12898861	15	75770857	C	T
rs4076999	15	75812322	G	A
rs4886995	15	76124280	A	G
rs17399424	15	76151651	C	T
rs3803380	15	76157798	A	G
rs2028548	15	76226175	C	T
rs7180687	15	76241850	C	T
rs17479135	15	76260073	A	G
rs4887017	15	76291717	A	G
rs11633014	15	76333244	C	T
rs2280366	15	76372953	C	T
rs16969725	15	76424993	A	G
rs10519198	15	76529809	A	C
rs13180	15	76576543	C	T
rs950776	15	76713073	C	T
rs11072793	15	76793497	A	G
rs1541965	15	76992181	G	A
rs12101606	15	77051092	A	G
rs8025124	15	77091525	A	G
rs12440502	15	77131379	G	T
rs1434452	15	77318502	A	G
rs1865366	15	77340500	T	C
rs2297773	15	77542659	G	A
rs1415569	15	77583561	G	A
rs11638410	15	77602198	A	G
rs4531695	15	77611983	A	C
rs7171276	15	77761135	A	C
rs8034036	15	77786478	A	G
rs12903985	15	77822625	A	G
rs1074390	15	77867362	A	G
rs16971427	15	77925800	A	C
rs655473	15	77929052	A	G
rs2562756	15	78013381	G	A
rs1879894	15	78055874	T	C
rs1074979	15	78094740	T	C
rs2114716	15	78241800	T	C
rs2043692	15	78259298	T	C
rs1865997	15	78278508	T	C
rs2028119	15	78301219	A	C
rs8032896	15	78358161	C	T
rs11855539	15	78402022	A	G
rs12440290	15	78407553	A	G
rs3901896	15	78521152	C	T
rs12591047	15	78717594	A	G
rs2660992	15	78849767	T	G
rs925111	15	78872538	T	C
rs925110	15	78872667	G	A
rs748696	15	78880943	A	G
rs8028511	15	78968036	A	G
rs8029184	15	78977094	A	G
rs16972657	15	79105887	A	G
rs12438640	15	79303317	A	G
rs1131445	15	79388837	C	T
rs4778893	15	79398308	A	G
rs4778897	15	79407581	A	G
rs7164765	15	79478254	C	T
rs4778908	15	79632208	A	G
rs11856844	15	79685472	A	G
rs3934047	15	79795368	C	T
rs11633356	15	79805846	A	G
rs4641699	15	79815759	G	T
rs1979708	15	79975318	A	C
rs11639040	15	80030475	G	T
rs12324805	15	80139255	A	C
rs2665101	15	80154346	C	A
rs4778973	15	80181060	C	T
rs2665118	15	80183402	G	A
rs2665109	15	80202412	T	C
rs1128431	15	80243282	T	C
rs11631033	15	81220939	A	G
rs1533136	15	81237398	T	C
rs7178859	15	81311727	C	T
rs11857990	15	81414427	A	G
rs17158132	15	81470710	A	G
rs1510473	15	81810211	C	T
rs8027171	15	81851851	A	G
rs10520579	15	81959475	C	T
rs17841193	15	81992172	A	G
rs2732150	15	81992450	C	T
rs2730091	15	82023128	A	G
rs17526006	15	82023370	A	G
rs2554382	15	82153395	G	A
rs11639223	15	82163932	A	G
rs2030839	15	82374963	C	T
rs17158470	15	82440068	C	T
rs2292463	15	82976754	A	G
rs2059927	15	83078490	C	T
rs1542283	15	83278434	T	C
rs8025438	15	83281325	C	T
rs4843007	15	83281706	C	T
rs971804	15	83345385	T	G
rs3816104	15	83427392	A	C
rs6496932	15	83626571	A	C
rs6497117	15	83757632	C	T
rs4407021	15	83801507	T	C
rs17553790	15	83814669	A	G
rs4360875	15	83841398	G	A
rs17570795	15	83929496	C	T
rs10520596	15	83934263	G	T
rs2448026	15	83991176	C	T
rs16943236	15	84034355	C	T
rs17574774	15	84034374	A	G
rs3765096	15	84061704	T	C
rs4842898	15	84150785	A	G
rs2937940	15	84168771	T	C
rs7176093	15	84170434	A	G
rs4842907	15	84239094	G	T
rs4843131	15	84293556	A	G
rs2120650	15	84419700	G	A
rs8027956	15	84456879	A	C
rs1822639	15	84477219	T	C
rs8027839	15	84532701	A	G
rs2881264	15	84572965	T	C
rs7167360	15	84648231	G	T
rs4887434	15	84680796	G	T
rs4887220	15	84684853	C	T
rs16976465	15	84716093	C	T
rs6496327	15	84781904	C	T
rs10520630	15	84796536	A	G
rs4887466	15	84796753	C	T
rs2346713	15	84879341	A	C
rs4609816	15	84903629	C	T
rs16977815	15	84917982	A	G
rs720736	15	84937208	G	A
rs4393536	15	84940937	C	T
rs2346734	15	84947085	A	G
rs2437802	15	84950806	G	A
rs4887494	15	84985296	C	T
rs17643872	15	85148526	C	T
rs11073674	15	85162986	C	T
rs2347248	15	85198639	A	G
rs12440042	15	85204335	A	G
rs11633969	15	85221240	G	T
rs16974090	15	85232152	A	G
rs4887516	15	85233492	A	G
rs6650533	15	85268266	C	T
rs10852081	15	85272675	C	T
rs2570139	15	85395606	T	G
rs10520646	15	85396309	A	G
rs10520647	15	85418531	C	T
rs16939900	15	85440307	C	T
rs16939987	15	85522672	A	G
rs1392163	15	85583909	A	G
rs1027548	15	85589179	C	T
rs1027549	15	85589476	G	T
rs3866554	15	85593122	A	C
rs3866555	15	85593332	C	T
rs16940074	15	85633134	A	G
rs16940235	15	85707359	A	C
rs6496420	15	85816713	C	T
rs10520658	15	85915676	A	G
rs7178330	15	85929233	A	G
rs4461043	15	86069756	A	C
rs1369427	15	86131261	T	C
rs1560977	15	86204840	T	C
rs13380271	15	86300189	C	T
rs1381112	15	86366855	G	A
rs9806762	15	86462743	A	G
rs16941328	15	86492235	A	G
rs10520676	15	86510642	A	G
rs8025158	15	86514696	A	G
rs2349981	15	86700635	A	G
rs11637983	15	86920425	C	T
rs6496519	15	87039188	C	T
rs939590	15	87226783	G	A
rs4534818	15	87303232	A	G
rs932066	15	87396522	G	A
rs12595660	15	87397929	A	G
rs10520681	15	87412164	A	G
rs2289439	15	87486790	T	C
rs950540	15	87555868	T	C
rs976072	15	87660381	A	G
rs2307449	15	87664932	T	G
rs7495044	15	87685173	A	G
rs7184034	15	87756165	C	T
rs150311	15	87756366	A	C
rs11073867	15	87790843	A	G
rs2119009	15	87855071	C	T
rs4932227	15	87865597	C	T
rs16943332	15	87901104	G	T
rs6496603	15	88130196	A	G
rs8041622	15	88153073	A	G
rs6496620	15	88418543	C	T
rs4436756	15	88461363	A	G
rs11635236	15	88651766	A	G
rs8042861	15	88778337	G	T
rs4566137	15	88898968	A	G
rs1104880	15	88948516	A	G
rs12915979	15	89000029	A	G
rs3815003	15	89113827	T	C
rs2290202	15	89313271	T	G
rs1108351	15	89363941	A	C
rs8038073	15	89405726	G	T
rs1609750	15	89427764	G	A
rs1609749	15	89427828	T	C
rs11633199	15	89513441	C	T
rs17694187	15	89682264	C	T
rs16945630	15	89684597	C	T
rs12912727	15	89697616	C	T
rs12443360	15	89710879	C	T
rs11853306	15	89720796	A	G
rs4586406	15	89722238	C	T
rs4429270	15	89828778	A	G
rs7170769	15	89871209	C	T
rs4932554	15	89898112	C	T
rs4632107	15	89941183	A	G
rs6496845	15	89952209	C	T
rs4130067	15	90096318	C	T
rs4644835	15	90170624	A	G
rs7181019	15	90252895	G	T
rs4078179	15	90257901	T	G
rs7170211	15	90274770	C	T
rs6496874	15	90276347	A	C
rs6496875	15	90277097	C	T
rs8037251	15	90284500	C	T
rs4932599	15	90344382	C	T
rs12906289	15	90365510	A	G
rs12899011	15	90367485	C	T
rs8026561	15	90407148	A	G
rs207964	15	90453177	T	C
rs7175217	15	90478521	A	G
rs1165	15	90515300	G	T
rs2270059	15	90516950	C	A
rs4778020	15	90527706	A	G
rs4778038	15	90540695	C	T
rs2079597	15	90546371	C	A
rs1479520	15	90573245	A	G
rs11632145	15	90573772	G	T
rs17702097	15	90589541	C	T
rs8026156	15	90589821	A	C
rs4777818	15	90591409	A	G
rs4777819	15	90591506	A	C
rs4777900	15	90615607	A	G
rs1154745	15	90617910	C	T
rs9302358	15	90696461	C	T
rs936925	15	90719589	C	T
rs2035645	15	90747330	T	G
rs4238484	15	90871916	A	C
rs7170474	15	90878584	C	T
rs2043778	15	90937359	C	T
rs17523778	15	90957863	A	G
rs432364	15	90958523	G	T
rs8032832	15	90959099	A	G
rs285753	15	91019081	A	G
rs881268	15	91046103	A	C
rs1467972	15	91046290	A	G
rs2388017	15	91094840	A	G
rs16947577	15	91534072	A	G
rs6416581	15	91537878	G	T
rs6416582	15	91537949	A	C
rs1872052	15	91553882	T	C
rs1483324	15	91637171	A	G
rs17614005	15	91750086	A	G
rs16948067	15	91807902	A	G
rs10520729	15	91808040	C	T
rs10520731	15	91810520	A	G
rs17651892	15	91832963	A	G
rs7174832	15	91837227	G	T
rs16948131	15	91844436	A	G
rs12591541	15	91878317	C	T
rs16948292	15	91959244	A	G
rs4354877	15	91988863	A	G
rs1342525	15	92200790	C	T
rs4347580	15	92222662	C	T
rs2170053	15	92343378	C	T
rs7175177	15	92357421	A	G
rs2054508	15	92375086	C	T
rs7171889	15	92377186	G	T
rs4492997	15	92377413	A	G
rs4984407	15	92422405	A	C
rs2127470	15	92451058	A	G
rs1350091	15	92557833	T	C
rs7172568	15	92568890	C	T
rs8034119	15	92577934	C	T
rs921844	15	92645410	A	C
rs1347277	15	92646402	G	A
rs294559	15	92656917	G	A
rs4328383	15	92664841	G	T
rs3743307	15	92685984	G	A
rs10520753	15	92749710	A	G
rs1368839	15	92761359	T	G
rs17730347	15	92797883	A	G
rs11074277	15	92804255	A	G
rs3743299	15	92825595	T	C
rs1048048	15	92825764	C	T
rs4984350	15	92894776	C	T
rs6496026	15	92973387	G	T
rs8034011	15	92997089	C	T
rs12901421	15	93060797	A	G
rs8036171	15	93067814	A	C
rs9920469	15	93083271	G	T
rs6496045	15	93166972	C	T
rs10520769	15	93183267	C	T
rs4306453	15	93263139	C	T
rs4281667	15	93274149	G	T
rs17635194	15	93314700	C	T
rs6496076	15	93315570	A	G
rs1026453	15	93377084	G	A
rs2168791	15	93400383	A	G
rs1870301	15	93412015	T	C
rs2894895	15	93443680	T	G
rs290639	15	93483677	C	T
rs12593543	15	93497206	C	T
rs188324	15	93501509	A	G
rs290367	15	93554288	C	T
rs1351715	15	93570037	A	C
rs16975014	15	93635082	A	G
rs12439860	15	93643881	A	C
rs16975043	15	93689273	C	T
rs1424741	15	93795435	C	A
rs9920389	15	93832564	A	G
rs933769	15	93853746	T	C
rs16975518	15	94018130	A	C
rs2639193	15	94084399	T	C
rs12441195	15	94130109	A	C
rs744738	15	94173633	G	A
rs725213	15	94231638	C	T
rs7168486	15	94274399	C	T
rs10520803	15	94276377	A	G
rs4984419	15	94344078	C	T
rs1450496	15	94353256	T	C
rs16975959	15	94365725	G	T
rs2122521	15	94378219	C	T
rs17521464	15	94384822	A	G
rs16976072	15	94421242	C	T
rs7171368	15	94438447	C	T
rs12901140	15	94453253	C	T
rs8030759	15	94522755	A	C
rs11073466	15	94529525	C	T
rs2576997	15	94563521	A	G
rs1964412	15	94583487	T	C
rs2577002	15	94597264	A	C
rs7182413	15	94618471	A	C
rs12148157	15	94715954	A	G
rs12438146	15	94832146	C	T
rs4436745	15	95070872	A	G
rs2654534	15	95092734	A	G
rs2895446	15	95109592	C	T
rs1503340	15	95129057	C	T
rs7179800	15	95172432	A	G
rs8042425	15	95257174	G	T
rs1981685	15	95327211	G	A
rs234508	15	95350225	T	C
rs1399066	15	95363762	A	G
rs12595609	15	95365632	G	T
rs8035802	15	95529025	A	C
rs4965079	15	95599405	A	G
rs4965177	15	95711357	A	G
rs4965180	15	95716640	A	G
rs11638539	15	95812991	A	G
rs649034	15	95947118	C	T
rs1441479	15	96057306	C	T
rs2135761	15	96105177	T	C
rs2035801	15	96162993	T	C
rs4965117	15	96293254	C	T
rs7172170	15	96401042	C	T
rs7182895	15	96520851	C	T
rs7166692	15	96521532	A	G
rs753597	15	96544108	G	A
rs1442809	15	96582327	C	A
rs2311311	15	96582893	A	G
rs1442815	15	96594894	A	G
rs6598319	15	96600776	G	T
rs1023781	15	96650941	A	G
rs3889766	15	96702240	C	T
rs4346183	15	96702269	A	G
rs3923686	15	96731004	G	A
rs7181703	15	96741647	A	G
rs4129470	15	96800150	G	A
rs8043332	15	96890829	A	G
rs933812	15	96899527	T	C
rs11636483	15	96937675	A	G
rs11854132	15	97046853	A	G
rs11857366	15	97081324	A	G
rs1543106	15	97084049	C	T
rs1521481	15	97231946	A	C
rs4966035	15	97246985	A	G
rs4966036	15	97247272	C	T
rs11630259	15	97248471	C	T
rs1357112	15	97250899	G	A
rs2654986	15	97389923	C	T
rs1670262	15	97414876	G	A
rs11247055	15	97424012	A	G
rs2305445	15	97471323	T	C
rs1670247	15	97472219	T	C
rs7164003	15	97639825	C	T
rs7167899	15	97668403	A	G
rs11247079	15	97674372	A	G
rs11858067	15	97721794	A	G
rs4965476	15	97750320	C	T
rs8032018	15	97800698	C	T
rs4965256	15	97849529	A	G
rs4483828	15	97892693	C	T
rs7165478	15	98095507	G	T
rs12101368	15	98230203	C	T
rs11635895	15	98242381	C	T
rs729679	15	98320650	T	C
rs873843	15	98327948	C	T
rs2573652	15	98332137	C	T
rs2418488	15	98459414	A	G
rs6598301	15	98462823	A	G
rs1552101	15	98494760	T	C
rs7164647	15	98513477	G	T
rs6598308	15	98518043	C	T
rs11247165	15	98549642	A	C
rs4533267	15	98603794	A	G
rs4965613	15	98619221	A	G
rs2587840	15	98765321	T	C
rs1503474	15	98820261	A	G
rs2654581	15	98820644	G	A
rs1910411	15	98855992	T	C
rs2411829	15	98868069	A	G
rs1393941	15	98881024	T	C
rs11247226	15	98938486	T	C
rs12441485	15	98942352	C	T
rs7180844	15	98953582	C	T
rs6598368	15	98973249	C	T
rs4965327	15	99016197	A	G
rs11247231	15	99016603	A	C
rs1372613	15	99022358	T	C
rs10902581	15	99081396	C	T
rs4646649	15	99240250	A	G
rs4075386	15	99297498	A	C
rs4965745	15	99325784	A	G
rs7170140	15	99335890	G	T
rs7163635	15	99363718	C	T
rs936111	15	99376659	G	A
rs11247268	15	99516499	A	G
rs1993338	15	99537666	A	G
rs7166401	15	99593641	A	G
rs1976033	15	99694714	C	T
rs11854332	15	99700024	C	T
rs7175368	15	99704278	A	G
rs10152164	15	99743186	C	T
rs3784484	15	99749375	G	A
rs4965381	15	99749985	A	G
rs2643356	15	99788911	C	T
rs7172696	15	99808834	A	G
rs8043067	15	99839857	C	T
rs6598484	15	99840279	A	G
rs7179692	15	99858195	A	G
rs8042430	15	99920155	A	G
rs516667	15	100021554	G	A
rs7165135	15	100187234	C	T
rs11248850	16	103598	A	G
rs1203957	16	181211	G	T
rs739999	16	259512	A	G
rs7190358	16	590789	A	G
rs7203694	16	592942	A	G
rs4984954	16	871687	C	T
rs7187167	16	1289210	C	T
rs4984803	16	1289930	A	G
rs761057	16	1344727	C	T
rs2745001	16	1457729	A	G
rs17135416	16	1585746	C	T
rs13333329	16	1635777	A	G
rs2575357	16	1803521	C	T
rs758335	16	1951127	A	G
rs8043640	16	2355931	C	T
rs8052046	16	2424784	A	C
rs7192880	16	2851321	C	T
rs4786358	16	2937256	C	T
rs11077325	16	3217252	A	G
rs17136316	16	3306142	A	G
rs17136319	16	3307034	C	T
rs2074525	16	3473255	T	C
rs130021	16	3772472	A	G
rs8046065	16	3778299	C	T
rs13338087	16	4044513	G	T
rs4785953	16	4094852	A	G
rs2531999	16	4110524	T	G
rs233634	16	4148248	C	A
rs153039	16	4155596	T	C
rs11865087	16	4185910	C	T
rs3747600	16	4526223	A	G
rs1684612	16	4611467	A	G
rs12446456	16	4862202	C	T
rs3760030	16	5059873	T	C
rs9930273	16	5152802	G	T
rs17137690	16	5217562	A	G
rs7194294	16	5335092	A	G
rs490662	16	5394487	C	T
rs4238859	16	5466709	C	T
rs7185578	16	5488021	G	T
rs1531976	16	5529877	A	G
rs7186722	16	5556055	A	G
rs10500328	16	5747879	A	G
rs10852665	16	5773069	C	T
rs11076969	16	5775439	C	T
rs4786784	16	5840278	C	T
rs1529917	16	5850764	C	T
rs1898225	16	5860512	G	T
rs3859167	16	5868257	T	C
rs17138815	16	5891425	C	T
rs17642774	16	5891723	A	G
rs3848386	16	5892158	G	A
rs7202978	16	5893961	C	T
rs17138979	16	5938887	G	T
rs8050038	16	5957977	C	T
rs17718128	16	5961734	C	T
rs17139085	16	5990074	A	G
rs9928219	16	5991449	A	G
rs1559417	16	5994492	G	A
rs11076998	16	5994843	C	T
rs1424128	16	5997039	G	A
rs4786804	16	6011499	A	G
rs2059271	16	6025404	G	A
rs17139226	16	6029496	G	T
rs11864276	16	6037064	C	T
rs4786815	16	6075186	A	C
rs12927811	16	6077185	A	G
rs1994358	16	6109308	A	G
rs1994360	16	6109690	C	T
rs6500760	16	6120376	A	C
rs12924882	16	6120908	C	T
rs1463243	16	6121345	G	A
rs1463242	16	6121852	T	C
rs12924838	16	6137836	A	G
rs12928512	16	6140329	A	C
rs7186747	16	6171960	A	G
rs4474682	16	6225092	G	T
rs4786847	16	6250234	A	G
rs7206839	16	6258194	A	G
rs4786848	16	6270857	C	T
rs4786851	16	6295301	A	C
rs4786860	16	6317788	G	T
rs1640881	16	6331875	G	A
rs17528109	16	6367827	A	G
rs2019249	16	6391866	A	G
rs9926622	16	6402232	A	G
rs8046522	16	6404449	A	G
rs1860563	16	6418899	G	A
rs2795545	16	6421587	G	A
rs9927752	16	6429264	A	C
rs3095508	16	6490401	A	C
rs813913	16	6494254	C	A
rs9925034	16	6518170	A	G
rs17140520	16	6519980	C	T
rs7195768	16	6526877	A	G
rs2110612	16	6558261	A	C
rs1548857	16	6576606	A	C
rs11860265	16	6583367	A	G
rs13332293	16	6589326	A	G
rs11648207	16	6615914	C	T
rs6500805	16	6617778	A	G
rs4786910	16	6674599	C	T
rs17667084	16	6675138	C	T
rs9806855	16	6689567	A	G
rs1019257	16	6689613	G	A
rs9922564	16	6718201	A	G
rs17141359	16	6752293	A	C
rs8046305	16	6753288	C	T
rs8060556	16	6808512	C	T
rs4786121	16	6813789	A	G
rs9941224	16	6897924	C	T
rs1873705	16	6940801	C	T
rs2035247	16	7009057	T	G
rs11647415	16	7047357	A	G
rs1478713	16	7073249	G	A
rs12917899	16	7084124	A	G
rs1478705	16	7086270	G	A
rs4520856	16	7098727	A	G
rs1871258	16	7101329	T	C
rs13331885	16	7104842	A	G
rs7206460	16	7123346	C	T
rs8051751	16	7128324	G	T
rs17669916	16	7138478	A	G
rs17670098	16	7149248	A	C
rs12599645	16	7153393	A	G
rs4411516	16	7165329	G	T
rs12596008	16	7212848	C	T
rs12929434	16	7224060	A	G
rs2881440	16	7231029	A	G
rs17561584	16	7243575	C	T
rs4347648	16	7243843	C	T
rs4290489	16	7335437	G	T
rs17671833	16	7367843	G	T
rs17648389	16	7382495	C	T
rs8050137	16	7391457	C	T
rs4352066	16	7391727	G	T
rs12149783	16	7399524	C	T
rs10500356	16	7399615	C	T
rs17674860	16	7475000	G	T
rs2109438	16	7539318	G	T
rs1507031	16	7551379	A	G
rs7204945	16	7608397	A	G
rs4787050	16	7609001	A	G
rs10492764	16	7609132	T	C
rs9302853	16	7638065	A	G
rs3785222	16	7644204	T	C
rs7190927	16	7647920	C	T
rs17144509	16	7649204	A	G
rs2159318	16	7649537	T	C
rs8049985	16	7650408	G	T
rs12448737	16	7693762	G	T
rs12447438	16	7754617	A	G
rs3923766	16	7787590	T	C
rs11077223	16	7788193	G	T
rs9302856	16	7788288	C	T
rs9924140	16	7803360	A	G
rs11863998	16	7915358	A	G
rs4787108	16	7987082	C	T
rs3105672	16	7995739	C	T
rs10852694	16	8004159	A	G
rs1532926	16	8013919	A	C
rs896398	16	8053854	C	T
rs4786212	16	8100555	C	T
rs1117063	16	8167152	C	T
rs1466405	16	8176520	C	T
rs12596707	16	8182147	A	G
rs733632	16	8189275	A	G
rs5015251	16	8270493	A	G
rs10492879	16	8372143	C	T
rs12448378	16	8380824	A	G
rs2290287	16	8411720	A	G
rs1273369	16	8696259	T	C
rs1731062	16	8710253	T	C
rs1273394	16	8720788	G	T
rs1865806	16	8790153	T	C
rs7192702	16	8790389	A	C
rs17566708	16	8807937	C	T
rs30781	16	8891770	T	C
rs1075905	16	9015599	T	C
rs9039	16	9112864	T	C
rs8063944	16	9187382	A	G
rs907026	16	9195954	T	C
rs1366526	16	9308183	A	G
rs40511	16	9313335	A	G
rs12596722	16	9324789	A	C
rs40129	16	9346193	G	T
rs837356	16	9378388	A	C
rs837359	16	9391529	C	T
rs12325488	16	9417351	A	G
rs12932123	16	9534237	A	G
rs8064140	16	9576189	A	G
rs1006733	16	9585004	C	T
rs12445475	16	9618025	G	T
rs10444986	16	9624870	A	C
rs2315080	16	9624909	A	G
rs16966016	16	9656587	C	T
rs2908710	16	9656730	C	T
rs6497523	16	9822514	A	G
rs12596342	16	9847251	A	G
rs9933832	16	9856135	A	G
rs11074502	16	9930220	C	T
rs4782108	16	9965092	C	T
rs11648615	16	9965851	C	T
rs2352740	16	10064582	C	T
rs9922383	16	10065179	A	G
rs1900718	16	10114153	G	A
rs4782265	16	10124183	A	G
rs1070484	16	10139059	C	T
rs1345424	16	10158160	C	T
rs1071504	16	10187517	C	T
rs8049007	16	10200978	C	T
rs13332694	16	10237406	C	T
rs2434209	16	10263246	A	G
rs12449282	16	10265020	A	C
rs8046876	16	10331132	C	T
rs4780929	16	10515335	A	G
rs8047864	16	10553218	C	T
rs7202236	16	10566397	G	T
rs4780957	16	10604060	G	T
rs2541522	16	10658049	G	A
rs2719726	16	10687242	A	C
rs4781016	16	10903900	A	C
rs17229044	16	10970437	C	T
rs16957976	16	11048822	C	T
rs12924729	16	11095284	A	G
rs42369	16	11172113	A	G
rs9922089	16	11419226	A	G
rs4129934	16	11436274	T	C
rs4781110	16	11490071	C	T
rs2303822	16	11754009	T	G
rs33660	16	11869359	T	C
rs7185307	16	11954400	C	T
rs12708747	16	12126060	C	T
rs937964	16	12159902	G	A
rs8062913	16	12200299	A	G
rs1472979	16	12206735	C	T
rs709425	16	12246546	C	T
rs905950	16	12265707	C	T
rs16959252	16	12342175	A	G
rs1641882	16	12390290	C	A
rs9931578	16	12519274	A	G
rs4780469	16	12621895	A	C
rs2865585	16	12636088	A	G
rs1713481	16	12662704	G	A
rs8054612	16	12691036	A	G
rs8050225	16	12717733	C	T
rs16960659	16	12785012	C	T
rs7204710	16	12867674	A	G
rs11640304	16	12871749	A	G
rs4553616	16	13119946	C	T
rs762780	16	13201628	C	T
rs16961369	16	13215913	A	C
rs7203476	16	13366262	A	G
rs2903305	16	13423575	A	G
rs4781471	16	13428820	A	G
rs7199289	16	13432639	C	T
rs9924993	16	13547161	A	G
rs1894391	16	13641614	A	G
rs12149863	16	13642296	C	T
rs7404071	16	13646916	C	T
rs2097288	16	13672242	C	T
rs17199520	16	13760626	A	G
rs4343306	16	13879529	A	G
rs8054265	16	13887849	A	G
rs12599691	16	14040652	C	T
rs4781565	16	14047838	C	T
rs7190485	16	14048591	A	G
rs7205210	16	14058741	C	T
rs246169	16	14255580	A	G
rs8062460	16	14667269	A	G
rs3198697	16	15037441	C	T
rs11863214	16	15041876	A	C
rs222133	16	15452523	T	C
rs881803	16	15709835	T	C
rs8060975	16	15784912	C	T
rs6498573	16	15786874	C	T
rs3915499	16	15818244	G	A
rs17493434	16	15895377	C	T
rs7198766	16	16013466	A	G
rs3784864	16	16032826	A	G
rs4148343	16	16049859	A	C
rs35628	16	16078607	A	G
rs35629	16	16078943	C	T
rs11864374	16	16109386	A	G
rs3851722	16	16189808	G	A
rs11649230	16	16767302	A	G
rs1453505	16	16878868	G	A
rs6498657	16	17000371	A	C
rs12445045	16	17070324	C	T
rs4782031	16	17141541	T	C
rs12933150	16	17153009	G	T
rs16968513	16	17153244	A	G
rs9937570	16	17169566	C	T
rs752482	16	17178828	T	C
rs4782010	16	17316373	T	C
rs12598775	16	17343617	A	G
rs2059283	16	17376995	T	G
rs1364319	16	17451248	G	A
rs7186245	16	17545108	G	T
rs8052722	16	17698192	C	T
rs4781935	16	17753072	G	A
rs1994894	16	17758086	T	C
rs10500395	16	17976966	G	A
rs173236	16	17994058	G	T
rs4780657	16	18065113	G	A
rs739710	16	18072199	G	A
rs735173	16	18747289	G	T
rs11074347	16	18878122	C	T
rs8056733	16	18918339	A	G
rs7190066	16	18940281	G	T
rs8043993	16	18956879	A	G
rs8062000	16	18968449	C	T
rs11074359	16	18992799	C	T
rs4536454	16	19025171	A	G
rs17312221	16	19096804	C	T
rs916767	16	19116006	C	T
rs1023442	16	19239066	A	G
rs7194009	16	19285314	A	G
rs8045821	16	19305444	A	G
rs4780805	16	19312146	A	G
rs8063463	16	19403812	A	G
rs12447418	16	19447359	A	G
rs226898	16	19528363	C	T
rs1548446	16	19599015	G	A
rs7195332	16	19833464	C	T
rs2521478	16	19936499	C	T
rs4368165	16	20098136	C	T
rs11074446	16	20162624	C	T
rs8046269	16	20244092	C	T
rs9302387	16	20386225	A	C
rs1551568	16	20557546	G	A
rs163234	16	20559524	T	C
rs163273	16	20580129	C	T
rs11074471	16	20655832	A	C
rs2301770	16	20709673	C	T
rs11074476	16	20793886	A	C
rs2545886	16	20936698	A	G
rs172958	16	20941189	C	T
rs4783519	16	20993214	A	C
rs11865952	16	20999552	A	G
rs4619385	16	21035675	C	T
rs4783381	16	21061968	A	G
rs4783387	16	21140505	A	G
rs7195761	16	21167663	A	G
rs4783414	16	21644915	C	T
rs2945466	16	21856623	G	A
rs9927141	16	22643850	C	T
rs687852	16	22646184	A	G
rs9939346	16	22658216	C	T
rs10521122	16	22672084	A	G
rs1895494	16	22676322	A	G
rs2283524	16	22748993	G	T
rs7199670	16	22782739	A	G
rs2369690	16	22828353	C	A
rs1054028	16	22834715	C	T
rs4783501	16	22918980	A	G
rs6497620	16	22931597	C	T
rs886038	16	22999942	G	A
rs16939978	16	23179497	A	C
rs8055868	16	23255752	A	G
rs8043812	16	23570297	A	G
rs8051531	16	23852120	A	G
rs2340988	16	23891757	A	C
rs16973180	16	23977902	A	G
rs405322	16	24022987	T	G
rs198182	16	24039886	A	G
rs381901	16	24059968	C	T
rs3729908	16	24138749	C	T
rs2158245	16	24217601	A	G
rs11860503	16	24283303	C	T
rs1000014	16	24325037	A	G
rs1965079	16	24402698	A	G
rs9922232	16	24611919	C	T
rs766181	16	24637272	T	C
rs2547033	16	24651158	G	A
rs2112783	16	24720013	G	A
rs10521128	16	24736679	A	G
rs8051759	16	24795643	A	G
rs274074	16	24795955	C	T
rs1549851	16	25049976	C	T
rs1076974	16	25142172	A	G
rs2277961	16	25155265	G	A
rs7188788	16	25318069	A	G
rs2979750	16	25536860	G	A
rs205148	16	25555068	C	T
rs1546586	16	25608447	G	A
rs4319768	16	25704578	A	G
rs11861610	16	25715369	C	T
rs12103080	16	25731052	A	G
rs9924017	16	25756822	A	G
rs4548875	16	25818713	A	G
rs4362392	16	25818949	C	T
rs3924428	16	25842322	G	A
rs6497902	16	25870606	C	T
rs4787792	16	25888946	C	T
rs3923967	16	25894994	A	G
rs4787794	16	25898786	C	T
rs11074737	16	25899753	A	G
rs8054857	16	25899846	C	T
rs4559915	16	25959733	C	T
rs4520841	16	26007616	C	T
rs763980	16	26136350	C	T
rs9807002	16	26184920	C	T
rs1895385	16	26469379	T	C
rs2347000	16	26525146	C	T
rs237142	16	26553533	A	G
rs16976147	16	26609133	A	G
rs11074795	16	26639425	C	T
rs211504	16	26706781	A	G
rs7194602	16	26735316	A	G
rs2521678	16	26821450	C	T
rs17776288	16	26883719	C	T
rs4448946	16	26896954	A	G
rs7195544	16	26899572	A	G
rs16976493	16	26939008	C	T
rs8062715	16	26983416	C	T
rs7193248	16	27021196	C	T
rs2090296	16	27065296	T	C
rs17706010	16	27073967	A	G
rs4427807	16	27100192	C	T
rs8053463	16	27205537	C	T
rs3024585	16	27267345	A	G
rs6498016	16	27299289	A	G
rs722516	16	27303962	A	G
rs8060368	16	27319915	C	T
rs2189521	16	27321067	T	C
rs963999	16	27619789	A	G
rs8059523	16	27729894	C	T
rs1645336	16	27737175	C	T
rs772858	16	27741798	A	G
rs9937641	16	27743671	C	T
rs705927	16	27749338	A	C
rs1644589	16	27810259	C	T
rs4788009	16	27849046	A	G
rs17587118	16	27876196	A	C
rs4788025	16	27910722	A	G
rs434202	16	27951116	A	G
rs17516321	16	27962233	C	T
rs8060475	16	28076558	A	G
rs4075049	16	28150790	G	A
rs193630	16	28494816	C	T
rs3935714	16	28949515	A	G
rs252299	16	29140178	A	G
rs3764276	16	29580704	C	T
rs7202714	16	30085308	C	T
rs6565191	16	30453989	A	G
rs12924903	16	30836471	A	G
rs4889640	16	31171768	A	C
rs11150610	16	31241737	A	C
rs8052139	16	31294363	A	C
rs4889545	16	31428777	C	T
rs1534507	16	31567928	A	C
rs12447780	16	31767900	C	T
rs11648801	16	34218481	C	T
rs4887603	16	34721726	G	T
rs7186748	16	45529796	A	G
rs2034598	16	45559127	G	A
rs9928466	16	45780919	C	T
rs17811434	16	46020352	A	G
rs2341960	16	46233685	G	A
rs16945493	16	46285584	A	G
rs929693	16	46543658	C	T
rs16945786	16	46678198	A	G
rs12443685	16	46783980	C	T
rs16945946	16	46799860	A	G
rs17752673	16	47034594	C	T
rs4785523	16	47166656	A	C
rs7404238	16	47320826	G	T
rs1420595	16	47436954	C	T
rs6416781	16	47452926	C	T
rs1548929	16	47574809	A	G
rs1362578	16	47590826	C	T
rs1816581	16	47812497	T	C
rs41191	16	47836021	G	A
rs41190	16	47836503	C	A
rs41204	16	47860010	A	C
rs1469906	16	47862948	A	G
rs27795	16	47987730	C	T
rs747762	16	48003458	C	T
rs918702	16	48026635	A	G
rs12445189	16	48172888	C	T
rs4785326	16	48173088	C	T
rs11643079	16	48177364	C	T
rs1187411	16	48592181	A	G
rs11649294	16	48648836	C	T
rs877639	16	48675746	A	G
rs1477128	16	48693042	C	T
rs4785393	16	48816984	A	G
rs8046783	16	48917402	A	G
rs4344741	16	49000892	A	G
rs4598913	16	49000908	C	T
rs16948548	16	49089672	A	G
rs16948550	16	49089943	C	T
rs16948672	16	49206686	C	T
rs8057341	16	49295481	A	G
rs2066843	16	49302700	C	T
rs3135499	16	49323628	A	C
rs8060598	16	49339303	C	T
rs1861760	16	49415194	C	A
rs1477174	16	49432256	G	A
rs7199660	16	49457812	A	G
rs8053438	16	49478108	A	G
rs4238819	16	49512321	A	G
rs1528602	16	49556702	T	C
rs10521219	16	49621415	C	T
rs11646341	16	49695756	C	T
rs7500931	16	49837325	C	T
rs1395600	16	49895184	T	C
rs1420982	16	49973923	T	C
rs16949742	16	49991139	C	T
rs4784274	16	50011624	C	T
rs4784307	16	50053298	C	T
rs8047573	16	50089233	G	T
rs16949855	16	50098010	A	G
rs1391729	16	50102746	A	G
rs2647979	16	50180936	G	A
rs4457988	16	50250512	A	G
rs4275850	16	50250537	A	C
rs12595945	16	50291509	C	T
rs4783960	16	50405883	A	G
rs10521044	16	50435924	A	G
rs12599301	16	50449631	C	T
rs12447052	16	50486750	A	G
rs12929879	16	50574751	C	T
rs1582326	16	50680321	C	T
rs1191205	16	50777443	T	C
rs1345316	16	50838191	A	G
rs16951056	16	50909613	C	T
rs1079926	16	50943957	A	G
rs11648686	16	50950897	A	G
rs9302550	16	50963022	C	T
rs1420537	16	51011068	A	C
rs1420540	16	51023682	A	C
rs1111480	16	51078857	A	C
rs4783780	16	51128937	A	C
rs3112572	16	51157948	G	A
rs12324961	16	51239640	C	T
rs16951525	16	51274992	C	T
rs1362413	16	51334158	A	G
rs1111474	16	51353441	C	T
rs16951574	16	51357409	A	G
rs2387818	16	51360748	G	T
rs16945037	16	51402741	C	T
rs1420239	16	51434112	C	T
rs9930479	16	51506503	A	C
rs8050560	16	51529280	A	G
rs7185824	16	51604183	A	G
rs6499221	16	51627537	A	G
rs1073454	16	51753543	G	A
rs2287078	16	51884361	A	G
rs2908792	16	51969920	C	T
rs8043918	16	52070534	C	T
rs1861868	16	52347903	T	C
rs16945088	16	52370025	A	G
rs12597422	16	52445239	A	G
rs2111112	16	52495133	T	C
rs7194907	16	52560984	C	T
rs1125392	16	52577646	C	T
rs3928987	16	52675012	A	G
rs12447727	16	52757715	A	G
rs4783840	16	52988164	A	G
rs2388639	16	53047294	A	C
rs17200147	16	53061921	C	T
rs16953731	16	53179977	C	T
rs4588402	16	53180759	T	C
rs4784411	16	53276422	G	T
rs9924623	16	53282997	C	T
rs12051467	16	53404883	A	G
rs4784429	16	53417233	G	T
rs9932117	16	53464396	A	C
rs4784454	16	53593045	C	T
rs8050357	16	53629484	A	G
rs17208368	16	53629508	A	C
rs1027021	16	53689340	T	C
rs16954273	16	53694406	A	G
rs4784483	16	53706546	C	T
rs1486741	16	53717086	T	C
rs2588996	16	53796309	A	G
rs16954658	16	53868795	G	T
rs7188523	16	53870580	A	G
rs17300655	16	54048550	A	C
rs7187536	16	54049428	A	G
rs11643163	16	54056160	A	G
rs1420224	16	54126918	A	G
rs10521320	16	54133662	C	A
rs10521319	16	54136937	C	A
rs734980	16	54260050	A	G
rs16955591	16	54271287	C	T
rs36016	16	54277535	T	C
rs3785157	16	54287337	C	T
rs10521330	16	54297655	A	G
rs7195911	16	54543081	A	G
rs6499813	16	54549066	C	T
rs16956086	16	54660259	C	T
rs1376204	16	54703868	A	G
rs4783932	16	54832002	C	T
rs2288058	16	55106278	C	T
rs2305696	16	55714707	T	C
rs4293366	16	55869313	C	T
rs4784805	16	55998908	A	C
rs2239355	16	56060427	C	T
rs9934434	16	56100674	A	G
rs1450353	16	56186072	A	G
rs11859308	16	56194179	A	C
rs6499904	16	56223857	G	T
rs2290176	16	56253011	A	G
rs2967134	16	56426593	A	G
rs2033250	16	56478617	G	A
rs9928234	16	56484458	G	T
rs17821448	16	56554433	A	G
rs2304488	16	56631711	G	A
rs12597233	16	56657709	A	G
rs2242445	16	56756704	T	G
rs1393203	16	56764704	C	A
rs4784924	16	56925601	G	T
rs8058736	16	57004839	A	C
rs1895522	16	57016539	G	A
rs4784045	16	57094125	A	G
rs37060	16	57123805	G	A
rs1075567	16	57256318	C	T
rs9923128	16	57261467	A	G
rs30842	16	57300955	C	A
rs8045775	16	57425356	A	C
rs12599248	16	57462905	C	T
rs16960671	16	57549635	C	T
rs7194392	16	57560512	A	G
rs7196146	16	57560755	A	C
rs9673327	16	57566592	A	G
rs12051393	16	57653933	G	T
rs7196275	16	57686845	A	G
rs11076307	16	57779907	G	T
rs6500024	16	57790679	A	G
rs1820258	16	57828331	A	G
rs925338	16	57907033	C	T
rs11076318	16	57989369	A	G
rs7189911	16	58003188	A	G
rs12598492	16	58087166	A	G
rs6500038	16	58096684	C	T
rs17186260	16	58099789	C	T
rs7192390	16	58144475	C	T
rs1482243	16	58163151	T	C
rs924465	16	58246745	T	C
rs2406550	16	58254520	G	A
rs12921587	16	58291334	A	G
rs1500292	16	58303135	T	C
rs3743706	16	58343521	T	G
rs1445454	16	58392461	A	G
rs1348665	16	58392588	A	G
rs1023810	16	58443684	C	T
rs1155035	16	58556703	C	T
rs1155405	16	58933974	G	A
rs935753	16	58934916	A	G
rs1450360	16	58947394	A	G
rs1862746	16	59019859	A	C
rs16962092	16	59068132	C	T
rs2043595	16	59076803	G	A
rs1436044	16	59158632	G	A
rs1423893	16	59314368	A	G
rs715181	16	59402209	T	C
rs1003158	16	59508092	A	G
rs4785141	16	59537312	C	T
rs3874517	16	59543510	A	G
rs996091	16	59573178	C	T
rs11863847	16	59627931	C	T
rs7195151	16	59639872	A	G
rs9921415	16	59822127	A	G
rs9929325	16	59864559	A	G
rs8062413	16	59915320	A	G
rs1319109	16	60156235	G	A
rs4416006	16	60270894	C	T
rs8052159	16	60302322	C	T
rs8048207	16	60335596	C	T
rs17248982	16	60344326	A	C
rs11075445	16	60492100	G	T
rs1162202	16	60524204	T	C
rs7498886	16	60636703	A	G
rs8050940	16	60657712	C	T
rs16964317	16	60770807	C	T
rs4520859	16	60772195	A	G
rs6498840	16	60797763	C	T
rs9302544	16	60866356	A	C
rs8057123	16	60977527	C	T
rs2911301	16	61181883	A	G
rs7201164	16	61224753	A	G
rs288607	16	61231559	C	T
rs2962442	16	61333268	T	C
rs17428476	16	61335863	A	G
rs8048343	16	61359866	C	T
rs2962469	16	61373425	C	T
rs16965197	16	61413367	A	G
rs10500468	16	61430021	A	G
rs1510213	16	61677050	T	C
rs198033	16	61704964	C	T
rs1436413	16	61775362	C	A
rs150728	16	61958798	T	C
rs1992070	16	61975469	G	A
rs8044825	16	62033825	C	T
rs2966012	16	62181494	C	T
rs1123925	16	62236836	T	C
rs7198575	16	62315706	A	G
rs7191753	16	62342166	A	G
rs13334620	16	62359327	C	T
rs10500477	16	62384830	A	C
rs322590	16	62453128	A	G
rs16966881	16	62624456	C	T
rs724051	16	62626233	A	G
rs2319724	16	62696633	C	T
rs2042360	16	62715318	C	T
rs1559331	16	62730304	C	T
rs1423752	16	62770907	C	A
rs7197943	16	62783703	A	C
rs318215	16	62817002	A	G
rs7184164	16	62839110	C	T
rs2917702	16	62859898	C	T
rs8052463	16	62897873	C	T
rs2194332	16	63050082	A	G
rs9936857	16	63072901	G	T
rs11646406	16	63075836	A	G
rs10400982	16	63139752	A	G
rs4371172	16	63228918	T	C
rs2320072	16	63416562	A	C
rs4967886	16	63667413	A	G
rs11075565	16	63739456	C	T
rs1030248	16	63760917	G	T
rs10500510	16	63780537	T	G
rs8059958	16	63780673	C	T
rs16968715	16	63810174	A	G
rs7201346	16	63810452	A	C
rs9302570	16	63863951	C	T
rs8052940	16	63933263	C	T
rs8057214	16	63936928	C	T
rs1593094	16	64070492	T	G
rs4294817	16	64129158	A	G
rs9936054	16	64131336	C	T
rs4785835	16	64153462	C	T
rs11649061	16	64155001	A	G
rs1327486	16	64249982	A	G
rs1126179	16	64452865	G	A
rs166213	16	64456437	T	G
rs12445094	16	64459979	C	T
rs17697705	16	64460451	A	G
rs8062968	16	64466063	C	T
rs37162	16	64503998	C	A
rs16969587	16	64542431	C	T
rs7199809	16	64585275	A	G
rs11642497	16	64587418	C	T
rs1111217	16	64602546	G	T
rs1862670	16	64617501	C	T
rs11643876	16	64618514	A	C
rs11075616	16	64631826	G	T
rs2194278	16	64640623	A	G
rs4785890	16	64658900	A	G
rs12932657	16	64683163	A	G
rs10500535	16	64708404	A	G
rs7189512	16	64881549	A	G
rs2344565	16	64977169	A	C
rs28171	16	65128922	T	C
rs896086	16	65164689	G	A
rs8051710	16	65230684	C	T
rs363184	16	65360598	A	G
rs363175	16	65413148	C	T
rs4783754	16	65916317	A	G
rs17768997	16	65948482	A	C
rs8058835	16	66372366	C	T
rs9928947	16	66394296	C	T
rs255052	16	66582496	A	G
rs12599487	16	66992384	A	G
rs8059194	16	67307164	A	G
rs2276329	16	67420815	T	C
rs7202333	16	67438996	C	T
rs17691749	16	67845516	G	T
rs153047	16	67867637	G	A
rs153060	16	67935054	A	G
rs7187579	16	67942360	C	T
rs246134	16	68032018	A	G
rs9924271	16	68237722	A	G
rs1800566	16	68302646	G	A
rs2917682	16	68323792	T	C
rs16970165	16	69016168	A	G
rs2303792	16	69088867	T	C
rs2305688	16	69336645	C	T
rs4985432	16	69471152	A	G
rs2883935	16	69841001	T	G
rs6499508	16	69953791	A	G
rs12444419	16	69965976	G	T
rs6499515	16	69966441	A	G
rs1030483	16	69999917	A	G
rs1345868	16	70227125	C	A
rs9302628	16	70258005	G	T
rs17676691	16	70997134	C	T
rs17609347	16	71089863	A	C
rs7193704	16	71428706	A	C
rs6499601	16	71538731	C	T
rs10852516	16	71567199	C	T
rs1548374	16	71617230	G	A
rs6564251	16	71866705	C	T
rs6564635	16	71903535	A	G
rs9923643	16	71950949	A	G
rs1364065	16	72019830	G	A
rs12596350	16	72253774	C	T
rs8063337	16	72269593	A	G
rs16972369	16	72310483	A	G
rs417940	16	72340097	G	A
rs328331	16	72373535	T	C
rs425594	16	72424503	C	T
rs10500575	16	72446965	C	T
rs2892190	16	72456853	C	T
rs7191369	16	72574927	A	G
rs2526058	16	72612170	G	A
rs2716591	16	72619704	C	T
rs7201517	16	72810884	G	T
rs9673539	16	72858978	A	G
rs12596957	16	72906544	G	T
rs13339629	16	73024461	A	G
rs10871290	16	73030197	C	T
rs13359	16	73039554	G	A
rs9921249	16	73170337	G	T
rs7193541	16	73222244	C	T
rs8058922	16	73252580	G	T
rs11648451	16	73426019	A	C
rs6564177	16	73441571	C	T
rs11644822	16	73479984	A	G
rs9937106	16	73524243	C	T
rs8043624	16	73525320	C	T
rs9939124	16	73743265	C	T
rs8047814	16	73793655	C	T
rs9928744	16	73935251	C	T
rs8058108	16	74429965	A	G
rs1498059	16	74553457	G	A
rs10514400	16	74571889	T	C
rs9926707	16	74578601	A	C
rs8057050	16	74579034	A	C
rs7199697	16	74600702	A	G
rs1498056	16	74612987	A	G
rs2432614	16	74653585	T	C
rs257821	16	74701279	G	A
rs1345851	16	74720550	G	A
rs2288060	16	74727368	G	A
rs257827	16	74760783	G	A
rs3851752	16	74793211	T	G
rs17639473	16	74810551	A	G
rs7500315	16	74822026	A	G
rs4888488	16	74822783	C	T
rs16944062	16	74830118	A	G
rs9926323	16	74876141	G	T
rs2052866	16	74906498	T	C
rs1428753	16	74961558	G	A
rs4888508	16	75030184	C	T
rs7193963	16	75079920	A	G
rs4533311	16	75087638	C	T
rs8048453	16	75121933	A	G
rs4393596	16	75123418	C	T
rs8055168	16	75136619	G	T
rs4506930	16	75154359	C	T
rs1496961	16	75492651	T	G
rs12598288	16	75536196	A	G
rs17680016	16	75588826	A	G
rs7206200	16	75604917	A	G
rs285014	16	75651417	A	G
rs1385749	16	75669390	C	T
rs11643521	16	75697639	A	G
rs9940339	16	75736801	C	T
rs10871331	16	75768840	A	C
rs2343047	16	75867997	A	C
rs17712826	16	75871382	C	T
rs4887902	16	75879447	A	C
rs274537	16	75902471	A	G
rs8044972	16	75957583	C	T
rs274541	16	75978614	A	G
rs16945612	16	75986473	C	T
rs12934271	16	76011693	A	G
rs768503	16	76012089	T	G
rs1317683	16	76032948	A	G
rs17771505	16	76080236	A	G
rs17621854	16	76080412	A	G
rs282958	16	76089522	G	A
rs1493892	16	76102583	G	T
rs10514419	16	76107378	A	G
rs6564449	16	76131014	A	C
rs8045050	16	76179102	C	T
rs157469	16	76185786	A	G
rs183997	16	76189021	C	T
rs280877	16	76215748	G	A
rs4627373	16	76221469	A	G
rs3891920	16	76225685	C	T
rs11648988	16	76228682	C	T
rs17772912	16	76240659	C	T
rs2880777	16	76240765	A	G
rs7205655	16	76255251	C	T
rs8051539	16	76268225	C	T
rs2880781	16	76295359	A	G
rs12598523	16	76295662	C	T
rs1868468	16	76301259	G	T
rs17691767	16	76302174	G	T
rs9931184	16	76320756	G	T
rs3935513	16	76334254	A	G
rs6564478	16	76385074	A	G
rs2914446	16	76400711	G	A
rs2966040	16	76421303	T	C
rs1080941	16	76448186	A	C
rs376490	16	76463159	G	T
rs12596840	16	76463799	C	T
rs9933953	16	76467193	C	T
rs8058686	16	76521213	A	C
rs7195268	16	76529180	A	G
rs17775590	16	76572943	G	T
rs4887934	16	76672457	A	G
rs16947096	16	76673175	C	T
rs7184271	16	76674781	C	T
rs8048681	16	76837677	C	T
rs9926888	16	76866441	C	T
rs7184686	16	76973139	A	G
rs11643648	16	77072084	C	T
rs1397927	16	77095856	G	A
rs10514438	16	77140758	C	T
rs7197903	16	77172009	C	T
rs2738571	16	77215328	A	G
rs2550626	16	77236228	C	T
rs8062753	16	77269091	C	T
rs1110560	16	77320323	T	G
rs9929519	16	77365884	A	C
rs17642004	16	77366625	A	G
rs4145519	16	77398567	C	A
rs1124595	16	77399937	C	T
rs7201888	16	77411988	A	G
rs1554983	16	77425340	T	C
rs8061768	16	77474340	A	G
rs8049613	16	77507467	C	T
rs12924818	16	77523698	A	G
rs4888881	16	77524436	A	G
rs8047671	16	77527482	C	T
rs12444278	16	77547436	G	T
rs10492908	16	77564364	G	A
rs7186745	16	77568674	A	G
rs4888900	16	77570325	C	T
rs9935794	16	77599068	A	G
rs2113307	16	77600752	T	C
rs16949222	16	77607617	C	T
rs8047597	16	77614257	A	G
rs2550710	16	77614645	C	A
rs4888924	16	77684051	A	G
rs12716868	16	77701484	A	C
rs1111230	16	77728638	G	A
rs7200634	16	77733838	A	C
rs2011184	16	77768204	G	A
rs1834037	16	77772586	C	T
rs369487	16	77794409	G	T
rs12828	16	77803824	A	G
rs270422	16	77810152	A	G
rs437620	16	77849307	A	G
rs9927953	16	77892734	G	T
rs9927057	16	77918304	A	G
rs9939416	16	77919454	G	T
rs7192960	16	77974064	C	T
rs12444393	16	77998819	C	T
rs10871364	16	78018068	C	T
rs7206380	16	78029215	C	T
rs1862720	16	78049764	C	A
rs2432363	16	78083801	A	C
rs250133	16	78128823	G	A
rs6564679	16	78153462	A	G
rs3784925	16	78163084	G	A
rs16950734	16	78173101	A	G
rs30408	16	78184783	T	C
rs8059614	16	78198864	C	T
rs7196953	16	78206895	A	G
rs16950922	16	78247671	C	T
rs9319543	16	78296418	C	T
rs4404082	16	78308013	A	G
rs11646174	16	78327565	A	G
rs16951367	16	78370940	A	G
rs3924889	16	78426000	A	C
rs7191528	16	78435097	A	G
rs16951505	16	78436071	A	G
rs7188674	16	78480811	C	T
rs9940998	16	78530348	A	C
rs8060741	16	78530449	A	C
rs4888055	16	78533723	A	G
rs11150233	16	78551387	A	C
rs4888064	16	78590032	C	T
rs12597421	16	78625900	A	C
rs4441292	16	78648869	C	T
rs10514480	16	78689018	C	T
rs2017957	16	78709781	C	T
rs1904189	16	78789563	G	A
rs8060494	16	78808972	C	T
rs16952668	16	78810438	C	T
rs1996531	16	78826974	T	G
rs11150253	16	78842058	A	C
rs7500444	16	78850646	A	G
rs7187041	16	78890761	A	C
rs7184598	16	78919981	C	T
rs1829381	16	78921768	C	T
rs11644170	16	78943816	C	T
rs1484032	16	78973391	G	T
rs1156096	16	78981224	A	G
rs1106156	16	78982406	G	A
rs11642541	16	79006741	G	T
rs10514496	16	79013904	C	T
rs11641380	16	79030519	A	G
rs6564763	16	79139081	A	C
rs4517810	16	79153003	C	T
rs12448290	16	79213384	G	T
rs16953982	16	79361082	A	G
rs3098599	16	79371197	C	T
rs17761499	16	79376177	C	T
rs8048893	16	79404855	A	G
rs12448585	16	79407068	C	T
rs2580317	16	79413141	C	T
rs11150319	16	79445526	C	T
rs4889213	16	79468039	A	G
rs12449175	16	79485213	C	T
rs7189152	16	79488600	C	T
rs2549854	16	79584140	A	G
rs2602431	16	79628198	G	A
rs10514513	16	79671684	C	T
rs16954787	16	79755648	A	G
rs7194394	16	79796319	A	C
rs6420424	16	79799603	A	G
rs17186765	16	79892582	C	T
rs9889027	16	79898864	A	G
rs16955031	16	79916968	A	G
rs7203686	16	79919635	A	G
rs8051575	16	79958316	G	T
rs12920856	16	79990621	A	G
rs9940384	16	80049812	G	T
rs1471152	16	80070137	G	T
rs10514517	16	80137230	C	T
rs7500611	16	80240973	A	G
rs4548853	16	80252351	A	G
rs12928909	16	80315964	A	G
rs12932714	16	80320240	C	T
rs11648079	16	80322960	A	G
rs9937704	16	80355871	A	G
rs12598194	16	80382555	C	T
rs4889393	16	80401514	A	G
rs4405545	16	80415673	A	G
rs4072683	16	80445042	C	T
rs7203619	16	80515010	C	T
rs8047356	16	80540600	A	G
rs17793122	16	80546985	A	G
rs4243226	16	80551475	A	G
rs2042429	16	80670972	T	C
rs2955162	16	80686278	T	C
rs1424151	16	80686853	G	A
rs3887358	16	80694067	T	C
rs10514527	16	80695143	A	C
rs7405231	16	80705905	C	T
rs13330853	16	80728018	C	T
rs1424153	16	80780986	C	A
rs2967391	16	80787893	G	T
rs1967095	16	80809504	C	T
rs4371145	16	80847418	A	C
rs2317836	16	80881888	C	T
rs4547324	16	80978516	C	T
rs3843715	16	80996512	G	A
rs11649273	16	81013320	C	T
rs4783095	16	81073474	A	G
rs1865227	16	81078564	C	A
rs9931472	16	81127874	C	T
rs7186479	16	81160237	C	T
rs3852710	16	81161253	C	T
rs3910214	16	81174880	T	C
rs4783229	16	81179641	C	T
rs3865186	16	81204473	G	A
rs7193788	16	81213661	A	G
rs736718	16	81213926	G	T
rs11861528	16	81284248	A	G
rs1015972	16	81289305	T	C
rs1000078	16	81340088	G	A
rs2199430	16	81394207	A	G
rs2615127	16	81425639	A	G
rs192598	16	81443634	A	C
rs166980	16	81445132	A	G
rs11647182	16	81453899	A	G
rs918660	16	81477962	C	T
rs918661	16	81478238	C	T
rs9937259	16	81481289	G	T
rs2216739	16	81483745	A	G
rs1862682	16	81485001	C	T
rs11150519	16	81491808	A	G
rs7499431	16	81522566	C	T
rs4783311	16	81642224	A	G
rs7196826	16	81657208	A	C
rs7187677	16	81674862	A	G
rs4075464	16	81706187	A	G
rs6565143	16	81750763	A	G
rs4341727	16	81753944	G	T
rs8055236	16	81769899	G	T
rs10514587	16	81813878	T	G
rs16959914	16	81842969	A	G
rs1364315	16	81855981	A	G
rs12102767	16	81865279	G	T
rs13336942	16	81884834	A	G
rs7201419	16	81887480	A	C
rs1364301	16	81941269	C	T
rs17284390	16	81954788	A	G
rs889712	16	81976475	A	G
rs16960334	16	81980898	G	T
rs17213769	16	81998903	A	G
rs11865085	16	82002789	A	G
rs11640711	16	82007595	G	T
rs1364309	16	82008540	A	G
rs8057221	16	82032928	A	G
rs8054845	16	82044817	A	G
rs11646484	16	82048275	A	G
rs2306907	16	82077579	G	A
rs4782805	16	82095671	C	T
rs10871275	16	82126106	C	T
rs4513088	16	82142625	A	G
rs8061801	16	82142877	A	G
rs16961043	16	82209186	C	T
rs16961122	16	82234792	A	G
rs11865946	16	82246644	C	T
rs9940706	16	82256207	A	C
rs3784942	16	82268170	A	G
rs368774	16	82301047	A	G
rs3784956	16	82306453	A	G
rs12927653	16	82312982	A	G
rs1035537	16	82313716	A	G
rs2326023	16	82343460	C	T
rs13334579	16	82381121	C	T
rs10514600	16	82382012	A	G
rs464557	16	82385954	A	G
rs434625	16	82449797	C	T
rs17783087	16	82468007	C	T
rs11649200	16	82498902	A	G
rs7184659	16	82615072	A	C
rs8050801	16	82682771	A	G
rs7185078	16	82790849	A	G
rs7185137	16	82791037	C	T
rs8063197	16	82802897	A	G
rs16963074	16	82812953	A	G
rs2042436	16	82890101	G	T
rs8051764	16	82898397	A	C
rs2061788	16	83029060	A	C
rs3826149	16	83042493	C	T
rs13336427	16	83148277	C	T
rs2967846	16	83170906	C	T
rs4783026	16	83183331	A	G
rs2326344	16	83226060	A	C
rs2550423	16	83228411	C	T
rs867425	16	83256233	A	C
rs964453	16	83325736	T	C
rs7192876	16	83570170	G	T
rs8056742	16	83650249	C	T
rs17201064	16	83711325	C	T
rs2086829	16	83882068	G	A
rs6540278	16	84178403	C	T
rs8587	16	84370732	A	C
rs301164	16	84371381	C	T
rs2733954	16	84393757	C	T
rs147968	16	84503340	C	T
rs11644034	16	84530113	A	G
rs6540244	16	84585885	A	G
rs17238608	16	84594025	C	T
rs4280248	16	84619550	C	T
rs17818634	16	84646218	A	G
rs4843903	16	84677526	C	T
rs2352930	16	84728781	A	G
rs1809844	16	84745512	T	C
rs9933359	16	84759090	C	T
rs880274	16	84805184	C	T
rs1032596	16	84839038	A	G
rs11642887	16	84839194	C	T
rs16940911	16	84933893	A	G
rs1687626	16	84939621	G	A
rs3111601	16	84957582	C	T
rs4843365	16	84966897	A	C
rs16941041	16	84967003	A	G
rs12600182	16	84987825	A	G
rs2103284	16	85004685	G	A
rs12917932	16	85008323	A	G
rs11117495	16	85014839	A	G
rs12446146	16	85039522	A	G
rs9924288	16	85041967	A	G
rs9939736	16	85049474	C	T
rs4077639	16	85051436	A	G
rs8054409	16	85069725	C	T
rs4843390	16	85126325	A	G
rs7189970	16	85147931	G	T
rs7199466	16	85166110	G	T
rs8062421	16	85176227	A	G
rs7189414	16	85177692	A	G
rs9925302	16	85223804	C	T
rs299944	16	85254195	G	T
rs16941866	16	85283402	C	T
rs8051358	16	85362399	A	G
rs7404177	16	85365678	A	G
rs9922728	16	85395936	A	G
rs13380717	16	85461636	A	G
rs4335778	16	85472243	G	A
rs11642315	16	85493310	A	G
rs4072201	16	85579028	A	G
rs12445562	16	85603424	A	G
rs6540016	16	85786936	C	T
rs11643650	16	85844718	A	C
rs4625729	16	85872177	C	T
rs11649260	16	85966789	A	G
rs9922687	16	86128352	C	T
rs3909525	16	86161146	A	G
rs2562061	16	86202008	C	T
rs7200927	16	86246025	A	G
rs1599799	16	86327205	G	A
rs4417557	16	86349893	C	T
rs9921866	16	86406404	C	T
rs9930225	16	86928168	A	G
rs11076684	16	87188128	C	T
rs4420519	16	87261769	G	A
rs4782449	16	87706274	G	A
rs8046156	16	87801384	A	G
rs11645860	16	88096716	A	G
rs382745	16	88131087	G	A
rs352935	16	88176081	T	C
rs1230	16	88332356	T	C
rs4890197	17	83173	G	T
rs4617924	17	114669	A	C
rs7503175	17	285508	C	T
rs9894837	17	388025	A	G
rs7225087	17	424221	C	T
rs2360735	17	450509	G	A
rs2740351	17	590176	G	A
rs7218037	17	716217	A	G
rs902966	17	1180385	T	C
rs4790084	17	1229729	A	G
rs4790589	17	1394506	C	T
rs8074026	17	1603823	C	T
rs17821469	17	1637177	A	G
rs8082647	17	1957347	C	T
rs2760743	17	1963829	C	A
rs11871926	17	2031462	C	T
rs16952025	17	2063548	A	G
rs2165796	17	2392654	A	G
rs7209772	17	2555238	A	G
rs9905703	17	2631172	G	T
rs4790372	17	2701606	G	T
rs9901515	17	2713720	A	G
rs12451246	17	2788345	A	G
rs12950579	17	2802352	A	G
rs2165888	17	2832872	A	G
rs6502692	17	2966475	C	T
rs769433	17	2966540	A	G
rs7220491	17	2981856	A	G
rs10521125	17	3043058	T	C
rs9906934	17	3133205	C	T
rs9303170	17	3157118	A	C
rs230475	17	3216095	G	T
rs10491216	17	3267156	T	C
rs227787	17	3271560	G	A
rs17175143	17	3295354	A	G
rs9910285	17	3334395	C	T
rs923375	17	3339818	C	T
rs923376	17	3339836	C	T
rs11653068	17	3355326	G	T
rs11078454	17	3372304	C	T
rs161364	17	3424561	C	T
rs8065080	17	3427196	C	T
rs150908	17	3431117	A	G
rs2567869	17	3551149	G	A
rs2176324	17	3890292	A	G
rs16953678	17	3908366	A	G
rs17176065	17	3908603	C	T
rs10521129	17	3955569	A	G
rs12601993	17	4098170	A	G
rs8066746	17	4098569	C	T
rs17764251	17	4160754	A	G
rs7207359	17	4257388	C	T
rs9890496	17	4270085	C	T
rs12601491	17	4321851	A	G
rs11078512	17	4345191	A	G
rs1038121	17	4421993	T	C
rs6502807	17	4528593	C	T
rs733099	17	4605720	A	G
rs9890937	17	4607257	A	G
rs8072071	17	4614265	A	G
rs6502851	17	5091377	A	G
rs2251155	17	5139824	C	T
rs2585266	17	5154115	T	C
rs11871517	17	5190722	A	G
rs1065483	17	5225494	A	G
rs2074437	17	5287808	C	T
rs11869909	17	5292515	A	G
rs3744717	17	5402238	C	T
rs12936643	17	5753252	A	G
rs9907608	17	5844015	C	T
rs8064677	17	5901573	A	G
rs916625	17	5915767	G	A
rs8078518	17	6115984	C	T
rs4796467	17	6176385	A	G
rs12449441	17	6240759	A	G
rs907946	17	6261243	A	G
rs16942699	17	6305210	C	T
rs356054	17	6383968	G	A
rs7221587	17	6453194	C	T
rs218693	17	6532476	A	C
rs218671	17	6545432	G	T
rs218685	17	6563896	A	G
rs1509122	17	6634190	G	A
rs6502997	17	6828482	A	C
rs312462	17	6854376	G	A
rs12951306	17	6961231	C	T
rs2062737	17	6972362	A	G
rs7214863	17	7214801	C	T
rs2269459	17	7353762	A	G
rs839721	17	7580474	A	G
rs6503060	17	7628907	A	G
rs3027237	17	8075871	C	A
rs2270445	17	8160203	G	A
rs11656870	17	8494578	A	G
rs9897780	17	8500491	A	G
rs1465650	17	8524543	A	G
rs1017346	17	8544879	C	T
rs7219141	17	8566735	A	C
rs4459584	17	8568974	C	T
rs764605	17	8634368	T	C
rs9895992	17	8764493	A	G
rs9914560	17	8951168	C	T
rs4791794	17	8967535	C	T
rs16957962	17	9000751	A	G
rs16942842	17	9003212	A	G
rs4534894	17	9137020	A	G
rs1549333	17	9183884	C	T
rs11654567	17	9185149	C	T
rs9914001	17	9207567	C	T
rs3816577	17	9289321	C	T
rs6503206	17	9316144	A	G
rs4791845	17	9341988	A	C
rs11078818	17	9633773	A	G
rs11657361	17	9633786	C	T
rs9914518	17	9650671	A	G
rs17207766	17	9652533	C	T
rs10491088	17	9808904	C	T
rs7216104	17	9884404	C	T
rs7216650	17	9904138	A	G
rs3967769	17	9921751	A	C
rs11078827	17	9926566	C	T
rs11652587	17	9962367	A	G
rs10491090	17	9988337	G	A
rs12603616	17	9992990	A	G
rs2953452	17	10011497	A	G
rs6503292	17	10054070	A	G
rs4791947	17	10066374	A	G
rs4791950	17	10067243	A	G
rs7213829	17	10070927	A	C
rs9674875	17	10071570	A	G
rs9893651	17	10126697	C	T
rs2320796	17	10192755	C	T
rs9902883	17	10681333	C	T
rs6503347	17	10869752	C	T
rs7211507	17	10869773	C	T
rs4791449	17	10879912	C	T
rs2051979	17	10885132	C	T
rs1468524	17	11066850	T	C
rs4792107	17	11070711	A	G
rs8064939	17	11179760	A	G
rs1513743	17	11246993	G	A
rs8068118	17	11256344	A	G
rs10521183	17	11268186	A	G
rs1513747	17	11283630	A	G
rs9897837	17	11408416	A	G
rs12936449	17	11460119	C	T
rs10521184	17	11477189	A	G
rs3744580	17	11589169	C	T
rs3744583	17	11597190	A	G
rs7220614	17	11629531	A	G
rs11078034	17	11662069	A	C
rs9902986	17	11715030	C	T
rs2159140	17	11917225	C	T
rs7207011	17	11984298	A	G
rs7216616	17	12047463	G	T
rs2013868	17	12053119	G	A
rs8068445	17	12101370	A	G
rs4608374	17	12271548	A	G
rs4791505	17	12490201	A	G
rs12150632	17	12520735	A	C
rs12602716	17	12561622	A	G
rs10445272	17	12562507	A	C
rs12452107	17	12567895	G	T
rs2322592	17	12574875	C	T
rs2322594	17	12578911	A	G
rs10521202	17	12755289	A	G
rs2072255	17	12793117	G	A
rs8078472	17	12814112	A	G
rs7211778	17	12841952	G	T
rs2286336	17	12856666	G	A
rs2051974	17	12862370	T	C
rs7220714	17	12944465	A	C
rs17565276	17	13110258	G	T
rs9900695	17	13185172	A	G
rs2215118	17	13254552	A	C
rs3859246	17	13259754	A	G
rs3859253	17	13267191	A	G
rs16947982	17	13330666	G	T
rs726799	17	13441121	C	T
rs8074072	17	13448594	C	T
rs1013122	17	13465642	C	T
rs11078195	17	13662284	A	G
rs1860124	17	13668116	C	T
rs7210358	17	13678277	C	T
rs16948633	17	13684155	A	G
rs4496199	17	13743140	A	G
rs17605937	17	13743227	C	T
rs17669311	17	13777776	A	G
rs10521248	17	13808603	C	T
rs9630712	17	13911342	C	T
rs10521257	17	13943140	A	G
[truncated: 671,011 more chars]
