# Supplementary material for: Insight into the Peopling of Mainland Southeast Asia from Thai Population Genetic Structure
Source: PLoS One. 2013 Nov 4;8(11):e79522. doi: 10.1371/journal.pone.0079522 (PMC3817124; doi:10.1371/journal.pone.0079522)
Supplement: Table S1 — Major depressive disorder GWAS top 50 associated SNP data. (XLSX) [file pone.0079522.s005.xlsx]

## Sheet: Sheet1
CHR	SNP	BP	A1	F_A	F_U	A2	CHISQ	P	OR
16	rs11076898	5215560	2	0.4654	0.2903	1	24.38	7.921e-07	2.128
16	rs9925078	5209254	2	0.4761	0.3011	1	24.09	9.192e-07	2.109
18	rs4940196	48408404	2	0.5479	0.3763	1	22.13	2.547e-06	2.008
15	rs8179043	88013148	2	0.2273	0.379	1	20.34	6.483e-06	0.4819
10	rs2254426	119673599	2	0.5266	0.3629	1	20.29	6.668e-06	1.953
1	rs12745240	159994625	2	0.5399	0.3763	1	20.15	7.176e-06	1.945
1	rs1063178	159988331	2	0.5426	0.379	1	20.12	7.268e-06	1.943
16	rs2292326	82585624	2	0.2101	0.3575	1	20.01	7.704e-06	0.478
3	rs10804925	191576718	2	0.5824	0.4194	1	19.9	8.179e-06	1.931
12	rs7316876	91616848	2	0.2367	0.1129	1	19.84	8.427e-06	2.437
9	rs2416939	101687857	2	0.375	0.2258	1	19.79	8.643e-06	2.057
9	rs4743367	101696271	2	0.375	0.2258	1	19.79	8.643e-06	2.057
1	rs12047169	54260005	2	0.2181	0.3656	1	19.7	9.048e-06	0.484
14	rs4551970	97556159	2	0.1223	0.03495	1	19.66	9.264e-06	3.849
9	rs4742776	101702452	2	0.4016	0.25	1	19.55	9.791e-06	2.013
2	rs6731423	70026831	2	0.3537	0.2097	1	19.16	1.203e-05	2.063
14	rs1286264	90412434	2	0.2154	0.3602	1	19.14	1.215e-05	0.4877
10	rs4466711	69031497	2	0.4441	0.2903	1	19.03	1.285e-05	1.953
11	rs3847624	35390502	2	0.0133	0.08065	1	19.02	1.296e-05	0.1536
18	rs8087995	63873981	2	0.3963	0.2473	1	19	1.307e-05	1.998
12	rs1582341	96260727	2	0.1622	0.2957	1	18.89	1.386e-05	0.4612
12	rs11108995	96282913	2	0.1516	0.2823	1	18.82	1.44e-05	0.4544
14	rs12892024	90520451	2	0.2261	0.371	1	18.76	1.479e-05	0.4953
16	rs7342695	82587057	2	0.1497	0.2796	1	18.66	1.561e-05	0.4538
18	rs10163736	63883577	2	0.2899	0.1586	1	18.51	1.692e-05	2.166
12	rs11106676	91619061	2	0.2314	0.1129	1	18.39	1.798e-05	2.365
16	rs7192003	5222315	2	0.4787	0.3253	1	18.31	1.876e-05	1.905
9	rs7868225	32335581	2	0.1888	0.3253	1	18.24	1.943e-05	0.4829
12	rs7974149	17772980	2	0.4495	0.2984	1	18.22	1.964e-05	1.92
8	rs16887042	37790530	2	0.1755	0.07258	1	18.2	1.984e-05	2.72
2	rs260690	108946170	2	0.2101	0.0973	1	18.2	1.988e-05	2.468
18	rs10853620	48432166	2	0.4601	0.3091	1	18	2.21e-05	1.905
19	rs2278405	54504215	2	0.3138	0.4651	1	17.99	2.219e-05	0.5261
16	rs2292327	82588153	2	0.2285	0.371	1	17.99	2.223e-05	0.5022
14	rs1950996	57306166	2	0.6011	0.4462	1	17.97	2.242e-05	1.87
5	rs159023	94313756	2	0.1968	0.08871	1	17.83	2.422e-05	2.517
15	rs2289487	88018100	2	0.2234	0.3629	1	17.57	2.763e-05	0.505
8	rs11992223	4076540	2	0.2713	0.4167	1	17.53	2.834e-05	0.5212
6	rs9456814	163193183	2	0.3989	0.2554	1	17.5	2.878e-05	1.935
15	rs671434	45865624	2	0.2473	0.3898	1	17.49	2.889e-05	0.5145
18	rs11875488	63877129	2	0.4016	0.2581	1	17.42	3e-05	1.929
2	rs12989663	34773019	2	0.383	0.5349	1	17.39	3.039e-05	0.5396
16	rs8052123	56121172	2	0.1543	0.2796	1	17.31	3.18e-05	0.47
8	rs1714821	4072287	2	0.2819	0.4274	1	17.31	3.182e-05	0.5259
19	rs2288481	54570008	2	0.2872	0.4328	1	17.2	3.357e-05	0.5281
5	rs933337	129638395	2	0.1835	0.3145	1	17.18	3.404e-05	0.4899
2	rs6720498	69978309	2	0.3883	0.2473	1	17.13	3.485e-05	1.932
3	rs9851374	191640236	2	0.4388	0.293	1	17.13	3.493e-05	1.887
2	rs6761375	201194075	2	0.1755	0.07527	1	17.11	3.531e-05	2.616
2	rs13030608	33161398	2	0.01596	0.08065	1	17.08	3.583e-05	0.1849
